# Supplementary material for: Feasibility of a novel non-invasive swab technique for serial whole-exome sequencing of cervical tumors during chemoradiation therapy
Source: PLoS One. 2022 Oct 6;17(10):e0274457. doi: 10.1371/journal.pone.0274457 (PMC9536567; doi:10.1371/journal.pone.0274457)
Supplement: S1 Table — (XLSX) [file pone.0274457.s002.xlsx]

## Sheet: sample list
Number	PatientID	Time	Total.Reads.Million.	MAPPING.RATE	Mean_Target_COV	DNA.CONC..ng.	Total.DNA.Amount..ng.	QUANTITY.QC.STATUS	QUALITY.QC.STATUS	Mut_count_indels	Mut_count_sub	TPES_2	Sequenza.cellularity	cohort.y
1	10	Baseline	150.04	96.86	83.72	3.4	NA	Optimal Amount	Optimal quality (Q1)	24	158	0.39	0.12	31
2	10	Week 5	191.69	99.14	115.66	6.6	NA	Optimal Amount	Optimal quality (Q1)	36	112	0.27	0.1	31
3	12	Baseline	135.64	97.91	129.2	7.8	0.2293	Acceptable, suboptimal	Optimal quality (Q1)	67	91	0.57	0.606667	76
4	12	Week 1	193	97.53	158.83	3.1	NA	Fail	Optimal quality (Q1)	69	88	0.45	0.476667	76
5	12	Week 3	214.75	97.01	173.33	4.7	0.0583	Fail	Optimal quality (Q1)	46	44	0.37	0.11	76
6	12	Week 5	190.89	97	157.1	3.2	NA	Fail	Optimal quality (Q1)	53	21	0.14	0.106667	76
7	13	Baseline	238.08	98.17	221.52	22	1.0098	Optimal Amount	Optimal quality (Q1)	26	444	0.84	0.103333	76
8	13	Week 1	256.63	98.06	231.91	12.4	0.4824	Optimal Amount	Optimal quality (Q1)	30	434	0.62	0.126667	76
9	13	Week 3	175.32	98.29	161.54	42.4	2.1327	Optimal Amount	Optimal quality (Q1)	56	40	0.31	0.36	76
10	13	Week 5	389.15	98.79	359.28	8.2	0.2509	Acceptable, suboptimal	Optimal quality (Q1)	20	18	0.13	0.28	76
11	14	Baseline	184.05	99.16	123.04	21.4	0.6762	Optimal Amount	Optimal quality (Q1)	36	161	0.97	0.99	31
12	14	Week 1	187.52	99.28	119.85	13.7	0.2535	Optimal Amount	Optimal quality (Q1)	25	2182	0.95	0.99	31
13	14	Week 3	173.03	99.16	113.53	41.7	1.7931	Optimal Amount	Optimal quality (Q1)	23	2105	1	0.99	31
14	14	Week 5	201.8	99.14	97.33	3.6	NA	Optimal Amount	Optimal quality (Q1)	25	1818	0.97	0.98	31
15	15	Baseline	172.55	99.26	111.94	27.9	1.0351	Optimal Amount	Optimal quality (Q1)	10	140	0.87	0.11	31
16	15	Week 1	153.39	98.78	95.86	26.6	0.9629	Optimal Amount	Optimal quality (Q1)	5	77	0.53	0.1	31
17	15	Week 3	296.96	98.87	183.6	28.8	1.0829	Optimal Amount	Optimal quality (Q1)	18	171	0.68	0.12	31
18	15	Week 5	210.16	99.33	119.09	60.3	2.816	Optimal Amount	Optimal quality (Q1)	34	95	0.87	0.1	31
19	16	Baseline	184.94	98.95	125.69	15.1	0.3307	Optimal Amount	Optimal quality (Q1)	21	851	0.92	0.11	31
20	16	Week 1	199.71	98.58	130.87	29	1.0962	Optimal Amount	Optimal quality (Q1)	13	434	0.44	0.1	31
21	16	Week 3	187.56	96.34	121.6	23.8	0.8092	Optimal Amount	Optimal quality (Q1)	14	88	0.37	0.1	31
22	16	Week 5	186.94	98.44	126.01	10.8	0.094	Optimal Amount	Optimal quality (Q1)	17	93	0.42	0.1	31
23	17	Baseline	299.63	98.36	159.23	25.7	0.9124	Optimal Amount	Optimal quality (Q1)	20	296	0.58	0.11	31
24	17	Week 1	98.35	95.21	54.77	18.1	0.4959	Optimal Amount	Optimal quality (Q1)	33	1970	0.91	0.11	31
25	17	Week 3	149.92	92.22	71.81	7.1	NA	Optimal Amount	Optimal quality (Q1)	40	2183	0.92	0.11	31
26	17	Week 5	220.51	99.19	105.71	6.3	NA	Optimal Amount	Optimal quality (Q1)	16	184	0.44	0.1	31
27	18	Baseline	222.96	99.31	110.03	46	2.0286	Optimal Amount	Optimal quality (Q1)	17	2840	0.69	0.12	31
28	18	Week 1	262.5	98.99	89.71	21.6	0.689	Optimal Amount	Optimal quality (Q1)	24	2257	0.43	0.11	31
29	18	Week 3	177.98	99.24	92.28	9.6	0.0278	Optimal Amount	Optimal quality (Q1)	14	1802	0.89	0.11	31
30	18	Week 5	169.96	99.22	93.75	17.7	0.4744	Optimal Amount	Optimal quality (Q1)	19	172	0.14	0.11	31
31	19	Baseline	180.9	99.33	98.22	16.8	0.4234	Optimal Amount	Optimal quality (Q1)	12	114	0.36	0.16	31
32	19	Week 1	209.5	99.38	113.25	13.9	0.2641	Optimal Amount	Optimal quality (Q1)	13	91	0.34	0.14	31
33	2	Baseline	220.75	99.19	134.51	8.8	NA	Optimal Amount	Optimal quality (Q1)	30	388	0.67	0.1	31
34	2	Week 1	192.21	99.12	119.2	7	NA	Optimal Amount	Optimal quality (Q1)	32	347	0.7	0.11	31
35	2	Week 3	214.74	98.96	128.21	7.1	NA	Optimal Amount	Optimal quality (Q1)	23	374	0.61	0.1	31
36	2	Week 5	148.4	98.7	92.4	8.4	NA	Optimal Amount	Optimal quality (Q1)	23	337	0.59	0.12	31
37	20	Baseline	206.31	99.31	141.79	95.2	4.7314	Optimal Amount	Optimal quality (Q1)	22	367	0.43	0.18	31
38	20	Week 1	186.86	99.39	130.05	24.4	0.8418	Optimal Amount	Optimal quality (Q1)	14	539	0.52	0.61	31
39	20	Week 3	206.7	99.36	142.42	17	0.4352	Optimal Amount	Optimal quality (Q1)	14	459	0.75	0.19	31
40	20	Week 5	190.06	99.18	101.05	14.4	0.2923	Optimal Amount	Optimal quality (Q1)	11	225	0.42	0.1	31
41	22	Baseline	147.68	98.36	118.26	10.7	0.0888	Optimal Amount	Optimal quality (Q1)	52	1114	0.89	0.13	31
42	22	Week 1	145.94	97.15	111.66	5.1	NA	Optimal Amount	Optimal quality (Q1)	18	89	0.78	0.1	31
43	22	Week 3	176.88	99.21	140.63	7.1	NA	Optimal Amount	Optimal quality (Q1)	14	137	0.65	0.1	31
44	22	Week 5	189.72	98.62	144.29	8.3	NA	Optimal Amount	Optimal quality (Q1)	18	210	0.37	0.38	31
45	23	Baseline	191.05	99.02	152.37	17.9	0.4851	Optimal Amount	Optimal quality (Q1)	25	204	0.62	0.1	31
46	23	Week 1	132.1	99.03	106.55	18.9	0.5387	Optimal Amount	Optimal quality (Q1)	15	158	0.39	0.1	31
47	23	Week 5	142.29	97.86	112.49	19.3	0.5597	Optimal Amount	Optimal quality (Q1)	13	154	0.47	0.1	31
48	24	Baseline	218.99	98.71	167.22	11.1	0.111	Optimal Amount	Optimal quality (Q1)	26	372	0.78	0.13	31
49	24	Week 1	151.73	99.43	123.41	26	0.9308	Optimal Amount	Optimal quality (Q1)	19	242	0.59	0.12	31
50	24	Week 3	190.23	99.53	150.76	6.3	NA	Optimal Amount	Optimal quality (Q1)	19	236	0.81	0.11	31
51	24	Week 5	190.36	99.05	149.42	7.4	NA	Optimal Amount	Optimal quality (Q1)	16	234	0.81	0.11	31
52	25	Baseline	163.41	99.49	130.87	4	NA	Optimal Amount	Optimal quality (Q1)	19	311	0.83	0.37	31
53	25	Week 3	174.88	99.35	140.27	30.4	1.1734	Optimal Amount	Optimal quality (Q1)	19	210	0.68	0.3	31
54	25	Week 5	166.41	99.38	132.54	16.5	0.4059	Optimal Amount	Optimal quality (Q1)	26	174	0.52	0.1	31
55	26	Baseline	143.17	99.45	117.56	9.1	NA	Optimal Amount	Optimal quality (Q1)	31	832	0.78	0.42	31
56	27	Baseline	126.21	99.4	102.89	11.3	0.1209	Optimal Amount	Optimal quality (Q1)	23	540	0.48	0.11	31
57	27	Week 5	153.29	99.49	124.32	2.5	NA	Acceptable, suboptimal	Optimal quality (Q1)	19	150	0.42	0.11	31
58	28	Baseline	194.44	99.39	155.55	16.4	0.4018	Optimal Amount	Optimal quality (Q1)	23	480	0.51	0.24	31
59	28	Week 1	150.05	99.49	122.32	7.9	NA	Optimal Amount	Optimal quality (Q1)	14	162	0.46	0.11	31
60	28	Week 3	134.51	99.41	108.36	3.9	NA	Optimal Amount	Optimal quality (Q1)	10	140	0.28	0.28	31
61	28	Week 5	234.26	99.4	188.25	10.2	0.0602	Optimal Amount	Optimal quality (Q1)	25	258	0.72	0.1	31
62	29	Baseline	187.03	98.92	141.95	22.6	0.7435	Optimal Amount	Optimal quality (Q1)	11	159	0.78	0.42	31
63	29	Week 1	226.88	96.74	112.99	13.4	0.2372	Optimal Amount	Optimal quality (Q1)	2	242	0.94	0.32	31
64	29	Week 3	178.19	99.12	138.68	15	0.3255	Optimal Amount	Optimal quality (Q1)	18	141	0.58	0.4	31
65	29	Week 5	159.1	94.72	122	5.2	NA	Optimal Amount	Optimal quality (Q1)	22	131	0.52	0.21	31
66	3	Baseline	207.83	98.19	121.82	6.8	NA	Optimal Amount	Optimal quality (Q1)	41	934	0.82	0.13	31
67	3	Week 1	238.56	96.34	131.04	4.6	NA	Optimal Amount	Optimal quality (Q1)	41	957	0.34	0.14	31
68	3	Week 3	230.35	92.32	118.49	2.5	NA	Optimal Amount	Optimal quality (Q1)	40	341	0.14	0.11	31
69	3	Week 5	90.51	94.51	49.9	3.1	NA	Optimal Amount	Optimal quality (Q1)	21	246	0.46	0.1	31
70	30	Baseline	149.46	99	118.59	9.7	0.033	Optimal Amount	Optimal quality (Q1)	19	345	0.67	0.52	31
71	30	Week 3	191.63	99.29	154.58	7.5	NA	Optimal Amount	Optimal quality (Q1)	34	405	0.15	0.52	31
72	30	Week 5	153.28	98.79	125.67	6.3	NA	Optimal Amount	Optimal quality (Q1)	31	282	0.61	0.13	31
73	302	Baseline	227.83	98.8	215.43	4.6	0.0391	Fail	Optimal quality (Q1)	36	161	0.59	0.56	76
74	302	Week 1	259.99	98.22	227.33	15.7	0.617	Optimal Amount	Optimal quality (Q1)	29	152	0.76	0.356667	76
75	302	Week 3	260.04	98.45	235.74	4.6	0.0391	Fail	Optimal quality (Q1)	28	112	0.5	0.103333	76
77	305	Week 1	234.42	98.47	215.17	8.9	0.2626	Acceptable, suboptimal	Low degradation (Q2)	27	101	0.71	0.5	76
78	305	Week 3	259.23	98.08	227.14	3.6	NA	Fail	Optimal quality (Q1)	24	90	0.61	0.553333	76
79	305	Week 5	265.64	98.36	234.52	2.2	NA	Fail	Optimal quality (Q1)	30	87	0.62	0.573333	76
80	310	Baseline	284.43	98.45	257.81	6.1	0.1171	Fail	Optimal quality (Q1)	28	76	0.63	0.106667	76
81	310	Week 1	237.3	98.4	212.47	9.5	0.2936	Acceptable, suboptimal	Optimal quality (Q1)	39	48	0.35	0.206667	76
82	310	Week 5	238.6	97.82	210.61	9.1	0.273	Acceptable, suboptimal	Optimal quality (Q1)	30	111	0.79	0.21	76
83	312	Baseline	232.75	98.35	215.54	3.5	NA	Fail	Low degradation (Q2)	49	144	0.67	0.75	76
84	312	Week 1	347.88	98.29	281.13	6	0.1122	Fail	Optimal quality (Q1)	40	130	0.83	0.816667	76
85	312	Week 3	239.03	98.21	219.19	5.8	0.1015	Fail	Optimal quality (Q1)	39	117	0.99	0.426667	76
86	312	Week 5	233.82	98.38	212.71	3.9	0.0027	Fail	Optimal quality (Q1)	29	43	0.73	0.103333	76
87	313	Baseline	240.62	98.24	219.27	6.4	0.1331	Fail	Low degradation (Q2)	41	205	0.56	0.593333	76
88	313	Week 1	204.16	98.92	206.15	3	NA	Fail	Low degradation (Q2)	27	180	0.93	0.536667	76
89	313	Week 3	204.05	99.04	201.98	6.8	0.1537	Fail	Low degradation (Q2)	39	167	0.76	0.233333	76
90	313	Week 5	229.53	98.36	206.77	4.6	0.0391	Fail	Optimal quality (Q1)	31	51	0.77	0.29	76
91	315	Baseline	280.71	98.27	246.62	5.7	0.0963	Fail	Optimal quality (Q1)	32	18	0.73	0.29	76
92	315	Week 1	287.6	97.93	248.15	11	0.3718	Acceptable, suboptimal	Optimal quality (Q1)	34	230	0.63	0.106667	76
93	315	Week 3	243.18	98.31	219.51	2.6	NA	Fail	Optimal quality (Q1)	38	162	0.77	0.1	76
94	316	Baseline	253.73	98.09	230.57	5.8	0.1015	Fail	Low degradation (Q2)	33	25	0.76	0.323333	76
95	316	Week 1	251.56	98.36	228.71	9	0.2682	Acceptable, suboptimal	Optimal quality (Q1)	29	19	0.82	0.306667	76
96	316	Week 3	300.74	98.53	260.71	5.7	0.0963	Fail	Optimal quality (Q1)	43	14	0.93	0.316667	76
97	316	Week 5	245.27	98.59	226.35	3.9	0.0027	Fail	Optimal quality (Q1)	30	17	0.45	0.266667	76
98	317	Baseline	215.47	97.96	198.43	17.2	0.6949	Optimal Amount	Optimal quality (Q1)	36	70	0.46	0.176667	76
99	317	Week 5	280.46	98.26	249.59	3.8	NA	Fail	Low degradation (Q2)	28	35	0.71	0.313333	76
100	318	Baseline	149.78	96.14	141.94	38.9	1.8244	Optimal Amount	Optimal quality (Q1)	75	166	0.87	0.19	76
101	318	Week 1	135.03	91.72	116.25	6.8	0.1537	Fail	Optimal quality (Q1)	89	61	0.8	0.306667	76
102	318	Week 3	126.12	88.79	102.39	10.6	0.3509	Acceptable, suboptimal	Optimal quality (Q1)	99	62	0.57	0.213333	76
103	318	Week 5	248.21	97.44	216.16	14.1	0.533	Optimal Amount	Low degradation (Q2)	41	26	0.75	0.203333	76
104	319	Baseline	310	98.75	281.21	2.4	NA	Fail	Low degradation (Q2)	86	727	0.82	0.21	76
105	319	Week 1	234.28	98.59	216.65	2	NA	Fail	Low degradation (Q2)	112	755	0.35	0.313333	76
106	319	Week 3	240.96	98.3	215.56	4.6	0.0391	Fail	Optimal quality (Q1)	37	217	0.81	0.103333	76
107	319	Week 5	227.94	98.19	204.96	2.5	NA	Fail	Optimal quality (Q1)	27	32	0.43	0.333333	76
108	320	Baseline	163.84	93.52	143	1.5	NA	Fail	Low degradation (Q2)	99	185	0.73	0.15	76
109	320	Week 1	102.76	85.17	77.06	6.4	0.1331	Fail	Optimal quality (Q1)	174	111	0.51	0.166667	76
110	320	Week 5	246.52	98.75	216.38	18.3	0.7521	Optimal Amount	High degradation (Q3)	71	52	0.26	0.283333	76
111	322	Baseline	323.15	99.12	283.64	3.7	NA	Fail	Optimal quality (Q1)	48	184	0.63	0.103333	76
112	322	Week 1	295.07	99.08	247.16	2.8	NA	Fail	Optimal quality (Q1)	62	198	0.66	0.113333	76
113	322	Week 3	187.7	98.3	165.45	7	0.1638	Fail	Optimal quality (Q1)	56	194	0.92	0.103333	76
114	322	Week 5	274.47	98.69	223.97	2.3	NA	Fail	Optimal quality (Q1)	36	37	0.31	0.15	76
115	328	Baseline	242.97	98.52	217.16	1.6	NA	Fail	Optimal quality (Q1)	48	143	0.48	0.266667	76
116	328	Week 3	228.34	98.72	203.33	18.1	0.7421	Optimal Amount	Optimal quality (Q1)	42	28	0.35	0.343333	76
117	328	Week 5	200.58	98.35	176.89	11	0.3718	Acceptable, suboptimal	Optimal quality (Q1)	44	37	0.75	0.376667	76
118	330	Week 12	204.84	98.83	196.26	13.1	0.4939	Optimal Amount	Optimal quality (Q1)	146	154	0.74	0.116667	76
119	332	Baseline	195.89	97.46	174.96	12.2	0.4343	Optimal Amount	Low degradation (Q2)	81	153	0.85	0.13	76
120	332	Week 1	193.64	97.98	176.96	3.4	NA	Fail	Low degradation (Q2)	104	110	0.72	0.103333	76
121	332	Week 3	105.73	88.33	85.42	4.8	0.0494	Fail	Optimal quality (Q1)	180	155	0.62	0.103333	76
122	332	Week 5	191.8	97.84	174.39	6.3	0.1279	Fail	High degradation (Q3)	NA	NA	NA	NA	76
124	333	Week 1	221.33	98.85	196.77	14.7	0.5645	Optimal Amount	Low degradation (Q2)	83	86	0.3	0.386667	76
125	333	Week 3	265.17	98.57	237.21	23.7	1.0333	Optimal Amount	Optimal quality (Q1)	60	137	0.36	0.13	76
126	333	Week 5	183.43	98.53	166.05	8.6	0.2468	Acceptable, suboptimal	Optimal quality (Q1)	36	57	0.85	0.146667	76
127	333	Week 12	277.17	97.9	264.1	7.4	0.2072	Optimal Amount	Optimal quality (Q1)	71	60	0.72	0.116667	76
129	334	Week 12	181.17	98.48	161.31	27.5	1.2568	Optimal Amount	Optimal quality (Q1)	29	63	0.91	0.106667	76
130	335	Baseline	258.61	98.41	214.76	13.8	0.4899	Optimal Amount	Optimal quality (Q1)	64	133	0.3	0.29	76
131	335	Week 5	247.95	98.29	214.64	16.1	0.6054	Optimal Amount	Optimal quality (Q1)	54	434	0.42	0.353333	76
132	336	Baseline	221.01	98.22	219.31	21.5	0.7676	Optimal Amount	Optimal quality (Q1)	41	30	0.88	0.11	76
133	336	Week 1	330.14	98.84	306.65	12.1	0.3449	Optimal Amount	Optimal quality (Q1)	51	284	0.84	0.103333	76
134	336	Week 3	188.42	97.97	173.45	8.7	0.1914	Acceptable, suboptimal	Optimal quality (Q1)	36	289	0.47	0.203333	76
135	336	Week 5	272.94	98.12	265.05	22.2	0.9102	Optimal Amount	Optimal quality (Q1)	59	42	0.85	0.306667	76
136	336	Week 12	269.64	98.26	249.67	15.6	0.5803	Optimal Amount	Optimal quality (Q1)	22	31	0.37	0.1	76
137	337	Baseline	281.57	98.7	257.33	38.1	1.7069	Optimal Amount	Optimal quality (Q1)	39	37	0.26	0.11	76
138	337	Week 5	207.21	98.14	187.06	12	0.3996	Optimal Amount	Optimal quality (Q1)	32	64	0.23	0.303333	76
139	337	Week 12	249.53	98.33	218.08	20.3	0.814	Optimal Amount	Optimal quality (Q1)	65	49	0.74	0.12	76
140	338	Baseline	258.11	99.03	244.52	9.3	0.2186	Optimal Amount	Optimal quality (Q1)	50	54	0.48	0.363333	76
141	338	Week 1	254.93	98.28	224.1	7.8	0.1513	Acceptable, suboptimal	Optimal quality (Q1)	49	86	0.49	0.136667	76
142	338	Week 3	218.71	98.67	203.26	9.2	0.2144	Optimal Amount	Optimal quality (Q1)	63	57	0.4	0.343333	76
143	338	Week 5	267.69	99.02	231.37	22	0.8558	Optimal Amount	Optimal quality (Q1)	35	31	0.61	0.36	76
145	340	Baseline	178.65	98.51	162.73	15.1	0.5557	Optimal Amount	Optimal quality (Q1)	67	163	0.17	0.356667	76
146	340	Week 1	248.1	98.75	221.22	21	0.9135	Optimal Amount	Optimal quality (Q1)	35	134	0.61	0.376667	76
147	340	Week 3	188.25	98.19	169.86	13.5	0.5157	Optimal Amount	Optimal quality (Q1)	81	51	0.66	0.21	76
148	340	Week 5	206.18	98.54	183.17	49.1	2.2537	Optimal Amount	Optimal quality (Q1)	47	68	0.17	0.2	76
149	351	Baseline	223.99	97.84	181.82	12.9	0.3806	Optimal Amount	Optimal quality (Q1)	64	54	0.52	0.383333	76
150	351	Week 1	203.11	98.26	180.18	6.7	0.1347	Acceptable, suboptimal	Optimal quality (Q1)	57	78	0.29	0.316667	76
151	351	Week 3	220.43	98.28	194.64	4.8	0.0638	Acceptable, suboptimal	Optimal quality (Q1)	35	46	0.87	0.37	76
152	351	Week 5	227.97	99.16	208.44	6.5	0.0793	Acceptable, suboptimal	Optimal quality (Q1)	46	36	0.62	0.3	76
153	354	Baseline	190.53	98.45	179.23	13.9	0.4253	Optimal Amount	Optimal quality (Q1)	65	196	0.3	0.366667	76
154	359	Baseline	298.05	98.92	256.74	7.5	0.1973	Acceptable, suboptimal	Optimal quality (Q1)	40	77	0.76	0.423333	76
155	359	Week 1	211.34	97.79	194	16.3	0.6145	Optimal Amount	Optimal quality (Q1)	43	80	0.39	0.116667	76
156	359	Week 3	213.04	98.53	209.24	17.6	0.6794	Optimal Amount	Optimal quality (Q1)	52	67	1	0.12	76
157	359	Week 5	217.78	98.43	210.59	24.9	1.0458	Optimal Amount	Optimal quality (Q1)	43	36	0.69	0.106667	76
158	362	Baseline	376.87	98.71	355.75	148.2	6.4763	Optimal Amount	High degradation (Q3)	21	154	0.67	0.49	76
159	362	Week 1	252	98.49	256.89	17.3	0.6643	Optimal Amount	Optimal quality (Q1)	42	187	0.67	0.623333	76
160	363	Baseline	224.65	97.72	221.59	29.1	2.1272	Optimal Amount	Low degradation (Q2)	36	24	0.45	0.393333	76
161	363	Week 1	211.67	97.29	209.1	65.4	3.0673	Optimal Amount	Low degradation (Q2)	51	56	0.52	0.383333	76
162	363	Week 3	238.29	96.96	210.08	100.3	7.3219	Optimal Amount	Optimal quality (Q1)	40	29	0.61	0.12	76
163	363	Week 5	241.68	97.91	216.47	40.4	3.232	Optimal Amount	Optimal quality (Q1)	45	24	0.73	0.106667	76
164	363	Week 12	207.38	98.1	200.51	96.6	8.0081	Optimal Amount	Optimal quality (Q1)	38	22	0.57	0.34	76
165	365	Baseline	284.06	97.99	236.47	31.1	1.4648	Optimal Amount	Optimal quality (Q1)	38	55	0.64	0.18	76
166	365	Week 1	271.26	98.27	237.09	154.1	12.8982	Optimal Amount	Optimal quality (Q1)	64	65	0.51	0.116667	76
167	365	Week 3	228.56	97.47	211.36	154.8	12.9568	Optimal Amount	Optimal quality (Q1)	56	27	0.31	0.323333	76
168	365	Week 5	256.59	98.37	222.6	167	NA	Optimal Amount	Optimal quality (Q1)	47	44	0.36	0.18	76
169	365	Week 12	298.74	98.66	245.25	106.2	9.3562	Optimal Amount	Optimal quality (Q1)	54	45	0.7	0.31	76
170	368	Baseline	252.38	98.26	245.77	153.2	11.2908	Optimal Amount	Optimal quality (Q1)	31	45	0.46	0.37	76
171	368	Week 5	206.95	98.67	203.8	146.7	12.2641	Optimal Amount	Optimal quality (Q1)	65	46	0.9	0.37	76
172	368	Week 12	251.51	98.65	239.79	91.7	7.5928	Optimal Amount	Optimal quality (Q1)	43	37	0.97	0.19	76
173	369	Baseline	152.83	90.05	122.93	109.5	8.0154	Optimal Amount	Low degradation (Q2)	101	93	0.53	0.12	76
174	369	Week 1	215.76	95.26	190.62	163.1	13.6678	Optimal Amount	Optimal quality (Q1)	45	138	0.94	0.14	76
175	369	Week 12	241.81	98.27	227.84	128.7	10.7336	Optimal Amount	Optimal quality (Q1)	27	30	0.48	0.343333	76
176	370	Baseline	272.59	98.45	244.61	94.9	6.9182	Optimal Amount	Optimal quality (Q1)	49	56	0.54	0.163333	76
177	370	Week 1	260.77	98.81	245.01	156.6	13.1074	Optimal Amount	Optimal quality (Q1)	46	59	0.73	0.203333	76
178	371	Baseline	253.83	98.26	253.86	119.2	6.9494	Optimal Amount	Optimal quality (Q1)	47	225	0.76	0.353333	76
179	371	Week 1	243.09	98.72	239.59	18.1	1.0498	Optimal Amount	Optimal quality (Q1)	36	186	0.61	0.123333	76
180	371	Week 3	245.31	98.82	245.94	52.6	2.1671	Optimal Amount	Optimal quality (Q1)	24	45	0.87	0.33	76
181	371	Week 5	326.88	98.05	205.15	82.5	5.1645	Optimal Amount	Optimal quality (Q1)	35	38	0.12	0.316667	76
182	373	Baseline	231.01	97.22	223.66	146.6	9.3238	Optimal Amount	Optimal quality (Q1)	51	55	0.77	0.35	76
183	373	Week 5	184.74	98.27	182.17	157.3	13.166	Optimal Amount	Optimal quality (Q1)	38	41	0.83	0.206667	76
184	374	Baseline	239.27	98.55	225.68	147.3	10.1048	Optimal Amount	Optimal quality (Q1)	49	215	0.32	0.316667	76
185	374	Week 1	236.21	98.13	224.17	157.5	13.1828	Optimal Amount	Optimal quality (Q1)	40	67	0.41	0.343333	76
186	374	Week 5	240.57	97.3	229.38	161.2	13.5086	Optimal Amount	Optimal quality (Q1)	40	46	0.28	0.363333	76
187	377	Baseline	240.72	98.41	229.7	77.8	4.8547	Optimal Amount	Optimal quality (Q1)	44	188	0.77	0.446667	76
188	377	Week 1	293.72	97.84	271.39	93.2	8.1923	Optimal Amount	Optimal quality (Q1)	46	198	0.63	0.393333	76
189	378	Baseline	261.14	98.52	248.95	31	1.9685	Optimal Amount	Optimal quality (Q1)	67	167	0.8	0.766667	76
190	380	Baseline	278.39	98.76	284.49	129.7	9.533	Optimal Amount	Low degradation (Q2)	45	212	0.89	0.69	76
191	380	Week 1	219.95	99.17	214.92	162.4	13.6091	Optimal Amount	Optimal quality (Q1)	36	189	0.56	0.133333	76
192	380	Week 3	228.51	98.4	223.72	149.8	12.5383	Optimal Amount	Optimal quality (Q1)	33	46	0.12	0.31	76
193	382	Baseline	224.33	98.22	221.49	150.4	12.5885	Optimal Amount	Optimal quality (Q1)	45	141	0.43	0.446667	76
194	382	Week 1	233.15	98.54	228.47	15.4	1.1088	Optimal Amount	Optimal quality (Q1)	54	165	0.49	0.56	76
195	382	Week 3	297.81	98.64	270.26	65.8	5.3956	Optimal Amount	Optimal quality (Q1)	33	130	0.63	0.116667	76
196	382	Week 5	171.19	98.49	155.75	104.8	8.7089	Optimal Amount	Optimal quality (Q1)	59	51	0.56	0.283333	76
197	383	Baseline	212.05	98.1	204.08	117.1	9.7544	Optimal Amount	Low degradation (Q2)	57	678	0.53	0.41	76
198	383	Week 5	220.1	98.04	207.67	114.6	9.5462	Optimal Amount	Optimal quality (Q1)	39	30	0.56	0.32	76
199	384	Baseline	316.04	98.71	301.92	133.3	11.1306	Optimal Amount	Optimal quality (Q1)	37	170	0.99	0.106667	76
200	387	Baseline	349.74	98.01	330.27	121.5	10.1331	Optimal Amount	Optimal quality (Q1)	56	448	0.25	0.303333	76
201	388	Baseline	194.22	97.06	183.58	153.6	12.8563	Optimal Amount	Low degradation (Q2)	54	247	0.5	0.11	76
202	389	Baseline	207.46	98.27	199.19	5.8	0.2929	Optimal Amount	Low degradation (Q2)	37	88	0.99	0.103333	76
203	4	Baseline	218.9	99.26	123.22	7.4	NA	Optimal Amount	Optimal quality (Q1)	32	276	0.69	0.12	31
204	4	Week 1	186.81	99.02	103.01	7.3	NA	Optimal Amount	Optimal quality (Q1)	29	292	0.46	0.28	31
205	4	Week 3	212.32	99.02	111.79	8.6	NA	Optimal Amount	Optimal quality (Q1)	24	265	0.61	0.15	31
206	4	Week 5	188.06	97.88	97.48	11.9	NA	Optimal Amount	Optimal quality (Q1)	11	115	0.66	0.11	31
207	5	Baseline	191.59	99.26	113.25	7	NA	Optimal Amount	Optimal quality (Q1)	28	246	0.33	0.13	31
208	5	Week 1	212.53	99.4	121.98	5.7	NA	Optimal Amount	Optimal quality (Q1)	25	252	0.51	0.23	31
209	5	Week 3	190.79	99.25	109.14	6.4	NA	Optimal Amount	Optimal quality (Q1)	32	193	0.6	0.15	31
210	5	Week 5	194.52	99.17	112.67	3.2	NA	Optimal Amount	Optimal quality (Q1)	25	225	0.83	0.18	31
211	6	Baseline	178.98	99.03	97.25	8.9	NA	Optimal Amount	Optimal quality (Q1)	22	324	0.26	0.12	31
212	7	Baseline	188.99	99.4	112.93	7.1	NA	Optimal Amount	Optimal quality (Q1)	25	543	0.17	0.1	31
213	7	Week 1	195.34	99.35	116.73	12	NA	Optimal Amount	Optimal quality (Q1)	36	1115	0.86	0.18	31
214	7	Week 3	184.62	99.34	109.4	9.5	NA	Optimal Amount	Optimal quality (Q1)	19	130	0.78	0.1	31
215	7	Week 5	171.76	99.21	100.23	8.4	NA	Optimal Amount	Optimal quality (Q1)	19	105	0.38	0.1	31
216	8	Baseline	219.15	99.31	124.29	11.4	NA	Optimal Amount	Optimal quality (Q1)	30	214	0.65	0.11	31
217	8	Week 1	193.23	99.21	111.09	28.4	NA	Optimal Amount	Optimal quality (Q1)	20	185	0.78	0.11	31
218	8	Week 3	223.85	99.34	123.85	5.8	NA	Optimal Amount	Optimal quality (Q1)	26	215	0.27	0.1	31
219	8	Week 5	159.51	97.57	91.44	4.2	NA	Optimal Amount	Optimal quality (Q1)	14	71	0.63	0.12	31
220	9	Baseline	184.31	98.83	102.87	9.5	NA	Optimal Amount	Optimal quality (Q1)	27	869	0.55	0.2	31
221	9	Week 1	221.68	99.42	130.36	3.8	NA	Optimal Amount	Optimal quality (Q1)	18	1032	0.34	0.37	31

## Sheet: Sheet1
144	340	Baseline	178.65	98.51	162.73	15.1	555.7	Optimal Amount	Optimal quality (Q1)	41	33	0.17	0.356667	76
			3.4
			7.8
			22
			21.4
			27.9
			15.1
			25.7
			46
			16.8
			8.8
			95.2
			10.7
			17.9
			11.1
			4
			9.1
			11.3
			16.4
			22.6
			6.8
			9.7
			4.6
			6.1
			3.5
			6.4
			5.7
			5.8
			17.2
			38.9
			2.4
			1.5
			3.7
			1.6
			12.2
			13.8
			21.5
			38.1
			9.3
			15.1
			12.9
			13.9
			7.5
			148.2
			29.1
			31.1
			153.2
			109.5
			94.9
			119.2
			146.6
			147.3
			77.8
			31
			129.7
			150.4
			117.1
			133.3
			121.5
			153.6
			5.8
			7.4
			7
			8.9
			7.1
			11.4
			9.5
			14.5
