# Supplementary material for: Feasibility of a novel non-invasive swab technique for serial whole-exome sequencing of cervical tumors during chemoradiation therapy
Source: PLoS One. 2022 Oct 6;17(10):e0274457. doi: 10.1371/journal.pone.0274457 (PMC9536567; doi:10.1371/journal.pone.0274457)
Supplement: S2 Table — (CSV) [file pone.0274457.s003.csv]

Hugo_Symbol	Frame_Shift_Del	Frame_Shift_Ins	In_Frame_Del	In_Frame_Ins	Missense_Mutation	Nonsense_Mutation	Splice_Site	total	MutatedSamples	AlteredSamples
PIK3CA	0	0	0	0	40	0	0	40	37	37
FBXW7	0	0	0	0	17	7	3	27	27	27
FNDC1	1	0	5	0	9	8	0	23	23	23
KMT2D	7	0	0	0	21	12	3	43	22	22
CSMD3	0	0	0	0	22	1	0	23	22	22
RYR2	0	0	0	0	21	0	0	21	21	21
MUC16	0	0	0	0	20	5	0	25	20	20
LRP1B	1	0	0	0	18	1	0	20	20	20
CGREF1	0	0	0	0	22	0	0	22	19	19
OBSCN	0	0	0	0	21	1	0	22	19	19
KMT2C	5	0	0	0	10	12	3	30	18	18
MUC4	0	0	0	0	23	2	0	25	17	17
EP300	0	0	0	0	13	3	0	16	13	13
PLEC	0	0	0	0	14	0	0	14	13	13
DNMT3A	4	0	0	0	8	1	0	13	13	13
MACF1	0	0	0	0	13	0	0	13	13	13
PCLO	0	0	0	0	13	0	0	13	13	13
TP53	0	0	3	0	10	0	0	13	13	13
SYNE2	0	0	0	0	23	2	0	25	12	12
PTEN	3	0	0	0	12	4	0	19	12	12
SCRIB	0	0	0	0	14	1	0	15	12	12
SMARCA4	0	0	0	0	15	0	0	15	12	12
DMD	0	0	0	0	10	4	0	14	12	12
GPR98	0	0	0	0	10	3	0	13	12	12
MUC5B	0	0	0	0	13	0	0	13	12	12
TENM1	0	0	0	0	11	2	0	13	12	12
ALMS1	0	0	0	0	10	2	0	12	12	12
CLTCL1	0	0	0	0	12	0	0	12	12	12
DOCK11	0	0	0	0	9	0	3	12	12	12
FMN2	0	0	0	0	9	3	0	12	12	12
HLA-A	1	0	2	0	0	3	6	12	12	12
LAMA5	0	0	0	0	11	0	1	12	12	12
CMYA5	0	0	0	0	15	1	0	16	11	11
PKHD1L1	0	0	0	0	14	0	0	14	11	11
NBEA	0	0	0	0	10	3	0	13	11	11
PLCE1	0	0	0	0	13	0	0	13	11	11
STK11	2	0	0	0	3	8	0	13	11	11
AKAP9	0	0	0	0	11	0	0	11	11	11
CCDC144A	0	0	0	0	11	0	0	11	11	11
CHERP	0	0	0	0	11	0	0	11	11	11
LTBP4	0	0	0	0	10	0	1	11	11	11
MYO16	0	0	0	0	11	0	0	11	11	11
RB1	0	0	1	0	5	5	0	11	11	11
TENM2	0	0	0	0	11	0	0	11	11	11
ZNF469	0	0	0	0	11	0	0	11	11	11
HLA-B	6	0	0	0	2	4	0	12	10	10
HMCN1	0	0	0	0	12	0	0	12	10	10
RNF213	0	1	0	0	8	2	0	11	10	10
BOD1L1	0	0	0	0	7	3	0	10	10	10
CAMSAP1	0	0	0	0	10	0	0	10	10	10
EFCAB4A	0	0	0	0	10	0	0	10	10	10
ERBB3	0	0	0	0	8	2	0	10	10	10
FRYL	0	0	0	0	10	0	0	10	10	10
PKD1L1	0	0	0	0	10	0	0	10	10	10
SCN4A	0	0	0	0	10	0	0	10	10	10
SHROOM2	0	0	0	0	10	0	0	10	10	10
SLC12A3	0	0	0	0	10	0	0	10	10	10
SSPO	0	0	0	0	10	0	0	10	10	10
TENM4	1	0	0	0	9	0	0	10	10	10
ZFHX2	0	0	0	0	9	1	0	10	10	10
ZNF281	2	0	0	0	8	0	0	10	10	10
ANK2	0	0	0	0	12	0	0	12	9	9
ITCH	0	0	0	0	12	0	0	12	9	9
RTN1	0	0	0	0	11	0	0	11	9	9
TCHH	0	0	0	0	11	0	0	11	9	9
ZNF462	0	0	0	0	11	0	0	11	9	9
DST	0	0	0	0	10	0	0	10	9	9
LRRCC1	0	0	0	0	10	0	0	10	9	9
MYO15A	0	0	0	0	10	0	0	10	9	9
NEB	0	0	1	0	8	1	0	10	9	9
ABCA13	0	0	0	0	9	0	0	9	9	9
AEBP1	0	0	3	0	6	0	0	9	9	9
BRCA1	0	0	0	0	7	2	0	9	9	9
CASP8	5	0	0	0	3	1	0	9	9	9
CENPB	0	0	0	0	7	2	0	9	9	9
CREBBP	0	0	0	0	8	1	0	9	9	9
CROCC	0	0	2	0	7	0	0	9	9	9
EPB41L1	3	0	0	0	6	0	0	9	9	9
FAM135B	0	0	0	0	9	0	0	9	9	9
FAT2	0	1	0	0	8	0	0	9	9	9
FBN1	0	0	0	0	7	2	0	9	9	9
HERC1	0	0	0	0	9	0	0	9	9	9
HUWE1	0	0	0	0	7	2	0	9	9	9
LRP2	0	0	0	0	9	0	0	9	9	9
MKI67	0	0	0	0	9	0	0	9	9	9
PCDHA8	0	0	0	0	7	2	0	9	9	9
SNX33	0	0	0	0	9	0	0	9	9	9
STXBP5L	0	0	0	0	5	4	0	9	9	9
TLN1	0	0	0	0	9	0	0	9	9	9
CYP24A1	0	0	0	0	14	0	0	14	8	8
ABCA7	0	0	0	0	12	0	0	12	8	8
ATG2A	0	1	0	0	9	0	0	10	8	8
CCDC17	0	0	0	0	10	0	0	10	8	8
MLLT10	0	0	0	0	6	4	0	10	8	8
PPL	0	0	0	0	8	2	0	10	8	8
RYR1	0	0	0	0	8	1	1	10	8	8
ASPM	0	0	0	0	8	1	0	9	8	8
C5orf42	0	0	0	0	9	0	0	9	8	8
DOCK3	0	0	0	0	9	0	0	9	8	8
MROH6	0	0	0	0	5	0	4	9	8	8
OTOG	0	0	0	0	9	0	0	9	8	8
POLA1	0	0	0	0	9	0	0	9	8	8
POLD1	0	0	0	0	9	0	0	9	8	8
WDR81	0	0	1	0	7	1	0	9	8	8
AGRN	0	0	0	0	8	0	0	8	8	8
ANKRD27	0	0	1	0	6	1	0	8	8	8
ARFGEF2	0	0	0	0	5	3	0	8	8	8
ASPA	0	0	0	0	8	0	0	8	8	8
ATP8B1	0	0	0	0	8	0	0	8	8	8
C3orf70	0	0	0	0	8	0	0	8	8	8
CENPF	0	0	0	0	8	0	0	8	8	8
CEP350	0	0	0	0	6	2	0	8	8	8
CILP2	0	0	0	0	8	0	0	8	8	8
CNTRL	0	0	1	0	7	0	0	8	8	8
COPA	0	0	0	0	8	0	0	8	8	8
CRTAC1	0	0	0	0	8	0	0	8	8	8
CYP2S1	0	0	0	0	8	0	0	8	8	8
DHX35	0	0	0	0	8	0	0	8	8	8
DOCK4	0	0	0	0	8	0	0	8	8	8
ENC1	0	3	0	0	5	0	0	8	8	8
EPHA4	0	0	0	0	8	0	0	8	8	8
EPS8	0	0	0	0	8	0	0	8	8	8
EVI5L	0	0	0	0	8	0	0	8	8	8
FAM186A	0	0	0	0	6	2	0	8	8	8
FRAS1	0	0	0	0	8	0	0	8	8	8
HELZ	0	0	0	0	8	0	0	8	8	8
HERC2	0	0	0	0	8	0	0	8	8	8
HIVEP1	0	0	0	0	8	0	0	8	8	8
HYDIN	0	0	0	0	8	0	0	8	8	8
IGFN1	2	0	0	0	6	0	0	8	8	8
KIF2C	0	0	0	0	8	0	0	8	8	8
LTBP1	0	0	0	0	8	0	0	8	8	8
MAN1B1	0	0	0	0	8	0	0	8	8	8
MATN2	0	0	0	0	8	0	0	8	8	8
NBEAL2	0	0	0	0	8	0	0	8	8	8
PTPRF	0	0	0	0	8	0	0	8	8	8
SLC44A3	0	0	0	0	8	0	0	8	8	8
SLC6A20	0	0	0	0	8	0	0	8	8	8
SLITRK3	0	0	0	0	8	0	0	8	8	8
SOGA2	0	0	0	0	8	0	0	8	8	8
SPEG	0	0	4	0	3	0	1	8	8	8
SPIRE2	0	0	0	0	5	3	0	8	8	8
SPTA1	0	0	0	0	6	2	0	8	8	8
STAG2	0	0	0	0	6	2	0	8	8	8
TLN2	0	0	0	0	8	0	0	8	8	8
TNRC6B	0	0	0	0	7	1	0	8	8	8
UBR4	0	0	0	0	6	0	2	8	8	8
UGGT1	0	0	0	0	5	3	0	8	8	8
USH2A	0	0	0	0	8	0	0	8	8	8
ZBED6	0	0	0	0	8	0	0	8	8	8
ZNF619	0	0	0	0	8	0	0	8	8	8
ZNF816	0	0	0	0	7	1	0	8	8	8
ZNF831	0	0	0	0	7	1	0	8	8	8
SRCAP	0	0	0	0	10	1	0	11	7	7
ADCY6	1	0	0	0	9	0	0	10	7	7
APBA1	0	0	0	0	10	0	0	10	7	7
HRNR	0	0	0	0	10	0	0	10	7	7
LRP6	0	0	0	0	7	3	0	10	7	7
SUFU	0	0	0	0	6	4	0	10	7	7
BSN	0	0	0	0	9	0	0	9	7	7
COL28A1	0	0	0	0	7	0	2	9	7	7
MROH8	0	0	0	0	9	0	0	9	7	7
UNC13D	0	0	0	0	9	0	0	9	7	7
AJUBA	4	1	0	0	2	0	1	8	7	7
ATP13A1	1	0	0	0	5	1	1	8	7	7
DMXL1	0	0	0	0	8	0	0	8	7	7
EPG5	0	0	0	0	8	0	0	8	7	7
EPHA8	0	0	0	0	8	0	0	8	7	7
FAT1	0	0	0	0	6	2	0	8	7	7
KDM3A	0	0	0	0	8	0	0	8	7	7
MED12L	0	0	1	0	7	0	0	8	7	7
MTOR	0	0	0	0	8	0	0	8	7	7
PKDREJ	0	0	0	0	8	0	0	8	7	7
RXRA	0	0	0	0	8	0	0	8	7	7
RYR3	0	0	0	0	8	0	0	8	7	7
SLC18A3	0	0	0	0	8	0	0	8	7	7
ACE2	0	0	0	0	1	4	2	7	7	7
ACSS3	0	0	0	0	7	0	0	7	7	7
ADAM21	0	0	0	0	7	0	0	7	7	7
ADRBK1	0	0	0	0	7	0	0	7	7	7
AGGF1	0	0	0	0	7	0	0	7	7	7
AMER1	0	0	0	0	7	0	0	7	7	7
AMPH	0	0	0	0	7	0	0	7	7	7
ARHGAP32	0	0	0	0	7	0	0	7	7	7
ARPP21	0	0	0	0	7	0	0	7	7	7
BAZ2B	0	0	0	0	7	0	0	7	7	7
BCAT2	0	0	0	0	6	1	0	7	7	7
C6orf170	0	0	0	0	7	0	0	7	7	7
CCDC154	0	0	0	0	7	0	0	7	7	7
CEP192	0	0	0	0	7	0	0	7	7	7
CHD4	0	0	0	0	6	0	1	7	7	7
CLSPN	0	0	0	0	6	1	0	7	7	7
COL21A1	0	0	0	0	4	3	0	7	7	7
CUL4B	0	0	0	0	7	0	0	7	7	7
CUL9	0	0	0	0	5	2	0	7	7	7
DEAF1	0	0	4	0	3	0	0	7	7	7
DIS3L2	0	0	0	0	5	2	0	7	7	7
DOCK9	0	0	0	0	5	2	0	7	7	7
DYSF	2	0	0	0	5	0	0	7	7	7
FLG2	0	0	0	0	6	1	0	7	7	7
FLNB	0	0	0	0	5	2	0	7	7	7
FREM2	0	0	0	0	7	0	0	7	7	7
FREM3	0	0	0	0	7	0	0	7	7	7
FSIP2	0	0	0	0	7	0	0	7	7	7
GAD2	1	0	0	0	6	0	0	7	7	7
GOLGB1	0	0	0	0	7	0	0	7	7	7
GON4L	0	0	0	0	6	1	0	7	7	7
HMHA1	0	0	0	0	4	3	0	7	7	7
ITGB4	0	0	0	0	7	0	0	7	7	7
KIAA1109	0	0	0	0	7	0	0	7	7	7
KIAA1751	0	0	0	0	2	5	0	7	7	7
LAMA1	0	0	0	0	7	0	0	7	7	7
LATS1	0	0	0	0	7	0	0	7	7	7
LCP2	0	0	0	0	7	0	0	7	7	7
LRRTM3	0	0	0	0	7	0	0	7	7	7
MAGEH1	0	0	0	0	5	2	0	7	7	7
MCPH1	0	0	0	0	6	1	0	7	7	7
MLLT3	0	0	0	0	7	0	0	7	7	7
MMRN1	0	0	0	0	7	0	0	7	7	7
MYH10	0	0	1	0	6	0	0	7	7	7
MYO7A	0	0	0	0	7	0	0	7	7	7
NCKAP5	0	0	0	0	7	0	0	7	7	7
NIN	0	0	0	0	7	0	0	7	7	7
NOTCH1	0	0	0	0	6	1	0	7	7	7
NRXN3	0	0	0	0	7	0	0	7	7	7
NUP210	0	0	0	0	7	0	0	7	7	7
PCCA	0	0	0	0	7	0	0	7	7	7
PLEKHA5	0	0	0	0	6	1	0	7	7	7
PLXND1	0	0	0	0	7	0	0	7	7	7
PRDM16	0	0	0	0	6	1	0	7	7	7
RALGDS	0	0	0	0	7	0	0	7	7	7
SCUBE3	0	0	0	0	6	1	0	7	7	7
SETD1B	0	0	1	0	6	0	0	7	7	7
SH3TC1	0	0	0	0	3	0	4	7	7	7
SPIRE1	0	0	0	0	6	1	0	7	7	7
SPTBN5	0	0	0	0	6	1	0	7	7	7
STAB2	0	0	0	0	2	0	5	7	7	7
SVIL	0	0	0	0	4	3	0	7	7	7
SYMPK	0	0	0	0	7	0	0	7	7	7
TAF1	0	0	0	0	7	0	0	7	7	7
TECTA	0	0	0	0	7	0	0	7	7	7
TRPC4	0	0	0	0	4	3	0	7	7	7
URB1	0	0	0	0	6	1	0	7	7	7
USH1C	0	0	0	0	6	0	1	7	7	7
USP51	0	0	0	0	7	0	0	7	7	7
ZBTB49	0	0	0	0	7	0	0	7	7	7
ZNF280C	0	0	0	0	7	0	0	7	7	7
ZNF292	0	0	0	0	7	0	0	7	7	7
ZNF479	0	0	0	0	6	1	0	7	7	7
ZNF484	0	0	0	0	7	0	0	7	7	7
ZNF805	0	1	0	0	6	0	0	7	7	7
AKAP13	0	0	2	0	9	0	0	11	6	6
TNXB	0	0	0	0	10	0	0	10	6	6
CASZ1	0	0	0	0	7	1	1	9	6	6
IL1RAPL1	0	0	0	0	9	0	0	9	6	6
PDZD2	0	0	0	0	9	0	0	9	6	6
TRIP10	0	0	0	0	9	0	0	9	6	6
EPPK1	0	0	0	0	8	0	0	8	6	6
FAM47A	0	0	0	0	7	1	0	8	6	6
FGFR3	0	0	0	0	7	1	0	8	6	6
HEATR5B	0	0	0	0	8	0	0	8	6	6
ITSN1	0	0	0	0	6	2	0	8	6	6
PIK3CG	0	0	0	0	8	0	0	8	6	6
PLEKHG4	0	0	0	0	8	0	0	8	6	6
TLR7	0	0	0	0	7	1	0	8	6	6
ZNF746	0	0	0	0	4	4	0	8	6	6
CAMTA1	0	0	0	0	7	0	0	7	6	6
COL4A5	0	0	0	0	5	2	0	7	6	6
LMTK2	0	0	0	0	7	0	0	7	6	6
MYH9	0	0	0	0	7	0	0	7	6	6
NLRP2	0	0	1	0	6	0	0	7	6	6
SETD2	0	0	0	0	6	1	0	7	6	6
SYNE1	0	0	0	0	7	0	0	7	6	6
TOP3A	0	0	0	0	7	0	0	7	6	6
TRPM4	0	1	0	0	6	0	0	7	6	6
TTC40	0	0	0	0	4	3	0	7	6	6
WT1	0	0	1	0	3	3	0	7	6	6
ACHE	0	0	0	0	6	0	0	6	6	6
ADAMTS12	0	0	0	0	4	2	0	6	6	6
ADCY2	0	0	0	0	6	0	0	6	6	6
AFF2	0	0	0	0	6	0	0	6	6	6
AGAP2	0	0	0	0	6	0	0	6	6	6
AGBL3	0	0	0	0	6	0	0	6	6	6
AGFG2	0	0	0	0	6	0	0	6	6	6
AGMAT	0	0	1	0	5	0	0	6	6	6
ALPP	0	0	0	0	5	1	0	6	6	6
AMDHD1	0	0	0	0	6	0	0	6	6	6
ANKAR	0	0	0	0	5	1	0	6	6	6
ANKS1B	1	0	0	0	5	0	0	6	6	6
APAF1	0	0	0	0	5	1	0	6	6	6
AQPEP	0	0	0	0	6	0	0	6	6	6
ARHGEF28	0	0	0	0	4	2	0	6	6	6
ARMC6	0	0	0	0	6	0	0	6	6	6
ASIC3	0	0	0	0	5	1	0	6	6	6
ATXN2	0	0	0	0	6	0	0	6	6	6
BAG3	0	0	0	0	1	5	0	6	6	6
BMP1	0	0	0	0	6	0	0	6	6	6
BMP10	0	2	0	0	4	0	0	6	6	6
BRWD3	0	0	0	0	6	0	0	6	6	6
BTK	2	0	0	0	4	0	0	6	6	6
C1orf112	0	0	0	0	6	0	0	6	6	6
C1orf173	0	0	0	0	5	1	0	6	6	6
C3	0	0	0	0	5	0	1	6	6	6
CABYR	0	0	0	0	6	0	0	6	6	6
CAMSAP2	0	0	0	0	6	0	0	6	6	6
CASP8AP2	0	0	0	0	6	0	0	6	6	6
CCDC57	0	0	0	0	4	2	0	6	6	6
CDK18	0	0	0	0	6	0	0	6	6	6
CFH	0	0	0	0	6	0	0	6	6	6
CHD1L	0	0	0	0	6	0	0	6	6	6
CHD6	0	0	0	0	6	0	0	6	6	6
CHD7	1	0	0	0	5	0	0	6	6	6
CHD9	0	0	0	0	5	1	0	6	6	6
CLEC4A	0	0	0	0	3	3	0	6	6	6
COL11A1	0	0	0	0	6	0	0	6	6	6
COL5A1	0	0	0	0	6	0	0	6	6	6
COL6A1	0	0	0	0	6	0	0	6	6	6
COL6A3	0	0	0	0	6	0	0	6	6	6
CSDE1	0	0	0	0	6	0	0	6	6	6
CSMD1	0	0	0	0	5	1	0	6	6	6
DEK	0	0	0	0	5	1	0	6	6	6
DGKK	0	0	0	0	6	0	0	6	6	6
DIAPH2	0	0	0	0	6	0	0	6	6	6
DMBT1	0	0	0	0	4	2	0	6	6	6
DNMBP	0	0	0	0	6	0	0	6	6	6
DPEP2	0	0	0	0	2	4	0	6	6	6
DPP6	0	0	0	0	6	0	0	6	6	6
DROSHA	0	0	0	0	5	1	0	6	6	6
EFCAB6	0	0	0	0	6	0	0	6	6	6
ELL	0	0	0	0	6	0	0	6	6	6
EMR4P	0	0	0	0	6	0	0	6	6	6
EPB41L2	0	0	0	0	6	0	0	6	6	6
EVC2	0	0	0	0	6	0	0	6	6	6
F5	0	0	0	0	6	0	0	6	6	6
FAM187B	0	0	0	0	6	0	0	6	6	6
FAM83B	0	0	0	0	6	0	0	6	6	6
FEM1B	0	0	0	0	3	3	0	6	6	6
FKBP15	0	0	0	0	6	0	0	6	6	6
FLT4	0	0	0	0	6	0	0	6	6	6
FRMPD4	0	0	0	0	6	0	0	6	6	6
FSCN2	0	0	0	0	6	0	0	6	6	6
GAN	0	0	0	0	5	1	0	6	6	6
GFI1B	0	0	0	0	4	2	0	6	6	6
GLT6D1	0	0	3	0	3	0	0	6	6	6
GPATCH3	0	0	0	0	6	0	0	6	6	6
GPATCH8	0	0	0	3	3	0	0	6	6	6
GPR113	0	0	0	0	5	1	0	6	6	6
GPR158	0	0	0	0	6	0	0	6	6	6
HABP2	0	0	0	0	6	0	0	6	6	6
HIPK3	0	0	0	0	6	0	0	6	6	6
HIST1H2BN	0	0	0	0	3	3	0	6	6	6
IGDCC4	0	0	0	0	6	0	0	6	6	6
IQGAP3	0	0	0	0	6	0	0	6	6	6
ITGAX	0	0	0	0	6	0	0	6	6	6
ITPR1	0	0	0	0	6	0	0	6	6	6
ITPR3	4	0	0	0	0	2	0	6	6	6
KALRN	0	0	0	0	6	0	0	6	6	6
KCP	0	0	0	0	6	0	0	6	6	6
KDM4C	0	0	0	0	4	2	0	6	6	6
KDM5B	0	0	0	0	6	0	0	6	6	6
KDM6B	0	0	0	0	6	0	0	6	6	6
KIAA1210	0	0	0	0	6	0	0	6	6	6
KIF26B	0	0	0	0	6	0	0	6	6	6
LAX1	0	1	0	0	5	0	0	6	6	6
LRRC8E	0	0	0	0	3	3	0	6	6	6
LRRK1	0	0	0	0	6	0	0	6	6	6
LRRK2	0	0	0	0	6	0	0	6	6	6
MAGEC1	0	0	0	0	6	0	0	6	6	6
MAGI2	0	0	0	0	6	0	0	6	6	6
MCF2	0	0	0	0	6	0	0	6	6	6
MED13L	0	0	0	0	6	0	0	6	6	6
MICAL3	0	0	0	0	6	0	0	6	6	6
MUC2	1	0	0	0	5	0	0	6	6	6
MYH11	0	0	0	0	4	2	0	6	6	6
MYH16	0	0	0	0	6	0	0	6	6	6
MYO5A	0	0	0	0	6	0	0	6	6	6
MYO5B	0	0	0	0	6	0	0	6	6	6
MYOM3	0	0	0	0	6	0	0	6	6	6
MYRIP	0	0	0	0	6	0	0	6	6	6
NBEAL1	0	0	0	0	6	0	0	6	6	6
NCAN	0	0	0	0	6	0	0	6	6	6
NCOA6	0	0	0	0	6	0	0	6	6	6
NCOR1	0	0	0	0	4	2	0	6	6	6
NFX1	0	0	0	0	6	0	0	6	6	6
NIPBL	0	0	0	0	3	3	0	6	6	6
NLRC5	0	0	3	0	3	0	0	6	6	6
NPHS1	0	0	0	0	6	0	0	6	6	6
NSD1	2	0	0	0	4	0	0	6	6	6
OVOS2	0	0	0	0	2	4	0	6	6	6
PALD1	0	0	0	0	6	0	0	6	6	6
PARP10	0	0	0	0	6	0	0	6	6	6
PCDHB9	0	0	0	0	3	3	0	6	6	6
PCF11	0	0	0	0	6	0	0	6	6	6
PI4K2A	0	0	0	0	6	0	0	6	6	6
PKD1	0	0	0	0	6	0	0	6	6	6
PPP1R12A	0	0	0	0	6	0	0	6	6	6
PPP1R9A	0	0	0	0	6	0	0	6	6	6
PTPRN2	0	0	0	0	6	0	0	6	6	6
PXDN	0	0	0	0	6	0	0	6	6	6
RAD51AP2	0	0	0	0	6	0	0	6	6	6
RASAL3	0	0	0	0	6	0	0	6	6	6
RBMXL3	0	0	0	0	6	0	0	6	6	6
RGAG4	0	0	0	0	6	0	0	6	6	6
RIMBP2	0	0	0	0	6	0	0	6	6	6
RPGRIP1	0	0	0	0	6	0	0	6	6	6
RRP12	0	0	0	0	6	0	0	6	6	6
SACS	0	0	0	0	6	0	0	6	6	6
SBF1	0	0	0	0	6	0	0	6	6	6
SCUBE2	0	0	0	0	4	2	0	6	6	6
SDK2	0	0	0	0	6	0	0	6	6	6
SEC24C	0	0	0	0	4	0	2	6	6	6
SLC17A6	1	0	0	0	5	0	0	6	6	6
SLC35A2	0	0	0	0	6	0	0	6	6	6
SMC6	0	0	0	0	3	0	3	6	6	6
SPATA20	0	0	0	0	6	0	0	6	6	6
SRCIN1	0	0	0	0	6	0	0	6	6	6
STAP2	0	0	0	0	6	0	0	6	6	6
STARD9	0	0	0	0	5	1	0	6	6	6
SYTL5	0	0	0	0	6	0	0	6	6	6
TGFB1	0	0	0	0	6	0	0	6	6	6
TGM7	0	0	0	0	6	0	0	6	6	6
TMEM132B	0	0	0	0	6	0	0	6	6	6
TMEM39A	0	0	0	0	3	3	0	6	6	6
TRAPPC9	0	0	0	0	6	0	0	6	6	6
TRIM77	0	0	0	0	6	0	0	6	6	6
TRIO	0	0	0	0	6	0	0	6	6	6
TRIOBP	0	0	0	0	6	0	0	6	6	6
TRPV3	0	0	0	0	6	0	0	6	6	6
TXNDC16	0	0	0	0	6	0	0	6	6	6
TYRO3	0	0	0	0	3	3	0	6	6	6
ULK1	1	0	0	0	5	0	0	6	6	6
UNC80	0	0	0	0	6	0	0	6	6	6
VPS13B	0	0	0	0	5	1	0	6	6	6
VWF	0	0	0	0	6	0	0	6	6	6
WDFY3	0	0	0	0	6	0	0	6	6	6
YLPM1	0	0	0	0	6	0	0	6	6	6
ZNF253	0	0	0	0	3	3	0	6	6	6
ZNF286A	0	0	0	0	6	0	0	6	6	6
ZNF440	0	0	0	0	6	0	0	6	6	6
ZNF451	0	0	0	0	5	1	0	6	6	6
ZFP62	0	0	0	0	14	0	0	14	5	5
HIVEP3	1	0	0	0	9	3	0	13	5	5
ARHGAP33	0	0	0	0	8	0	0	8	5	5
LGI3	0	0	0	0	8	0	0	8	5	5
PKN3	0	0	0	0	8	0	0	8	5	5
TNIK	0	0	0	0	8	0	0	8	5	5
ANKRD12	0	0	0	0	6	1	0	7	5	5
DNM3	0	0	0	0	6	1	0	7	5	5
HSPG2	0	0	0	0	7	0	0	7	5	5
ITGA1	0	0	0	0	5	0	2	7	5	5
KDM2B	0	0	0	0	5	2	0	7	5	5
LRRC33	0	0	0	0	7	0	0	7	5	5
MRVI1	0	0	0	0	4	3	0	7	5	5
NID1	0	0	0	0	7	0	0	7	5	5
RADIL	0	0	0	0	7	0	0	7	5	5
SPTBN4	0	0	0	0	5	0	2	7	5	5
SVEP1	0	0	0	0	4	2	1	7	5	5
TANGO6	0	0	0	0	7	0	0	7	5	5
TBX4	0	0	0	0	7	0	0	7	5	5
ZFPM2	0	0	0	0	6	1	0	7	5	5
BAD	0	0	0	0	6	0	0	6	5	5
BAI2	0	0	0	0	6	0	0	6	5	5
CELSR2	0	0	0	0	6	0	0	6	5	5
CPAMD8	0	0	0	0	6	0	0	6	5	5
DLG5	0	0	0	0	5	0	1	6	5	5
DTX3L	0	0	0	0	6	0	0	6	5	5
FBXO16	0	0	0	0	6	0	0	6	5	5
GALNT10	0	0	3	0	3	0	0	6	5	5
KRAS	0	0	0	0	6	0	0	6	5	5
PLXNB3	0	0	0	0	6	0	0	6	5	5
SOGA1	0	0	0	0	6	0	0	6	5	5
SPATA31D1	0	0	0	0	3	3	0	6	5	5
STEAP1	0	0	0	0	6	0	0	6	5	5
WDR60	0	0	0	0	6	0	0	6	5	5
ABCA6	0	0	0	0	5	0	0	5	5	5
ABCA8	0	0	0	0	4	1	0	5	5	5
ABCC8	0	0	0	0	5	0	0	5	5	5
ACACB	0	0	0	0	5	0	0	5	5	5
ACSL6	0	0	0	0	5	0	0	5	5	5
ACSM2A	0	0	0	0	5	0	0	5	5	5
ADAMTS17	0	0	0	0	5	0	0	5	5	5
ADCY5	0	0	0	0	5	0	0	5	5	5
ADORA1	0	1	0	0	4	0	0	5	5	5
ADRBK2	0	0	0	0	5	0	0	5	5	5
AGO4	0	0	0	0	5	0	0	5	5	5
ALDH1L1	0	0	0	0	5	0	0	5	5	5
AMBRA1	0	0	0	0	2	0	3	5	5	5
ANGPT1	0	0	0	0	5	0	0	5	5	5
ANGPTL7	0	2	0	0	3	0	0	5	5	5
ANKRD17	0	0	0	0	5	0	0	5	5	5
ANO8	0	0	0	0	5	0	0	5	5	5
AP2A2	0	0	0	0	5	0	0	5	5	5
ARHGAP42	0	0	0	0	5	0	0	5	5	5
ARHGEF12	0	0	0	0	5	0	0	5	5	5
ARHGEF17	0	0	0	0	5	0	0	5	5	5
ARSG	0	0	0	0	5	0	0	5	5	5
ARSH	0	0	0	0	5	0	0	5	5	5
ASTN1	0	0	0	0	5	0	0	5	5	5
ATCAY	0	0	0	0	5	0	0	5	5	5
ATP11B	0	0	0	0	5	0	0	5	5	5
ATP11C	0	0	0	0	5	0	0	5	5	5
ATP13A5	0	0	0	0	5	0	0	5	5	5
ATXN1	0	0	0	0	5	0	0	5	5	5
BCL11A	0	0	0	0	4	1	0	5	5	5
BPIFB4	0	0	0	0	5	0	0	5	5	5
BRCA2	0	0	0	0	4	0	1	5	5	5
C12orf63	0	0	0	0	5	0	0	5	5	5
C16orf90	1	0	0	0	4	0	0	5	5	5
C3orf55	0	0	0	0	3	2	0	5	5	5
C7orf72	0	0	0	0	5	0	0	5	5	5
CASC5	0	0	0	0	2	3	0	5	5	5
CD101	0	0	0	0	5	0	0	5	5	5
CDR1	0	0	0	0	5	0	0	5	5	5
CELSR3	0	0	1	0	4	0	0	5	5	5
CENPE	0	0	0	0	2	3	0	5	5	5
CENPP	0	0	0	0	2	3	0	5	5	5
CIC	0	0	0	0	5	0	0	5	5	5
CIZ1	0	0	0	0	5	0	0	5	5	5
CKAP5	0	0	0	0	5	0	0	5	5	5
CLCN4	0	0	0	0	5	0	0	5	5	5
CNOT1	0	0	0	0	5	0	0	5	5	5
CNOT3	0	0	0	0	4	1	0	5	5	5
COG4	0	0	0	0	4	1	0	5	5	5
CORO2A	0	0	0	0	5	0	0	5	5	5
CPEB1	0	0	0	0	5	0	0	5	5	5
CREB3L2	0	0	0	0	2	3	0	5	5	5
CRLF3	0	0	0	0	5	0	0	5	5	5
CYP26C1	0	0	0	0	5	0	0	5	5	5
CYP4F3	0	0	0	0	5	0	0	5	5	5
DCAF5	0	0	0	0	5	0	0	5	5	5
DDX11	0	0	0	0	4	1	0	5	5	5
DENND2C	0	0	0	0	5	0	0	5	5	5
DENND2D	0	0	0	0	5	0	0	5	5	5
DENND4C	0	0	0	0	5	0	0	5	5	5
DGKZ	0	0	0	0	5	0	0	5	5	5
DHX37	0	0	0	0	5	0	0	5	5	5
DIDO1	0	0	0	0	5	0	0	5	5	5
DLGAP1	0	0	0	0	4	1	0	5	5	5
DOCK10	0	0	0	0	5	0	0	5	5	5
DUS2L	0	0	0	0	5	0	0	5	5	5
DYRK1A	0	0	0	0	3	1	1	5	5	5
ECE1	0	0	0	0	5	0	0	5	5	5
EEF2	0	0	0	0	5	0	0	5	5	5
EIF4G3	0	0	0	0	3	0	2	5	5	5
EML3	0	0	0	0	5	0	0	5	5	5
EPHA3	0	0	0	0	5	0	0	5	5	5
EPX	0	0	0	0	5	0	0	5	5	5
EXOC4	0	0	0	0	5	0	0	5	5	5
EXTL3	1	0	0	0	4	0	0	5	5	5
EYS	0	0	0	0	5	0	0	5	5	5
FAM124A	0	0	0	0	5	0	0	5	5	5
FAM193A	0	0	0	0	5	0	0	5	5	5
FAM194B	0	0	0	0	5	0	0	5	5	5
FAM81B	0	0	0	0	5	0	0	5	5	5
FANCM	0	0	0	0	1	4	0	5	5	5
FAT4	0	0	0	0	5	0	0	5	5	5
FBXO10	0	0	0	0	2	3	0	5	5	5
FGD1	1	0	0	0	3	1	0	5	5	5
FGD5	0	0	0	0	4	0	1	5	5	5
FHDC1	0	0	0	0	5	0	0	5	5	5
FITM1	0	0	0	0	5	0	0	5	5	5
FN1	0	0	0	0	5	0	0	5	5	5
FNBP4	0	0	0	0	5	0	0	5	5	5
FPGT	0	0	0	0	4	1	0	5	5	5
GLCE	0	0	0	0	5	0	0	5	5	5
GOLGA1	0	0	0	0	5	0	0	5	5	5
GPRASP1	0	0	0	0	5	0	0	5	5	5
GRID2	0	0	0	0	5	0	0	5	5	5
GRM8	0	0	0	0	5	0	0	5	5	5
GRWD1	0	0	0	0	5	0	0	5	5	5
GTF3C2	0	0	0	0	3	2	0	5	5	5
HCN1	0	0	0	0	5	0	0	5	5	5
HCN4	0	0	0	0	5	0	0	5	5	5
HDLBP	0	0	0	0	3	2	0	5	5	5
HEATR1	0	0	0	0	5	0	0	5	5	5
HECTD4	0	0	0	0	5	0	0	5	5	5
HECW1	0	0	0	0	5	0	0	5	5	5
HIF3A	0	0	0	0	5	0	0	5	5	5
IARS2	0	0	0	0	2	0	3	5	5	5
IFT81	0	0	0	0	5	0	0	5	5	5
IGF2BP1	0	0	0	0	5	0	0	5	5	5
IL13	0	0	0	0	5	0	0	5	5	5
IMPG2	0	0	0	0	5	0	0	5	5	5
INSR	0	0	0	0	2	3	0	5	5	5
INTS1	0	0	0	0	5	0	0	5	5	5
INTS10	3	0	0	0	0	2	0	5	5	5
IPO7	0	0	0	0	5	0	0	5	5	5
IQCF3	0	0	0	0	5	0	0	5	5	5
ITGA10	0	0	0	0	4	1	0	5	5	5
ITGAD	0	0	0	0	5	0	0	5	5	5
ITPR2	0	0	0	0	5	0	0	5	5	5
JAK3	0	0	0	0	5	0	0	5	5	5
JAKMIP3	0	0	0	0	5	0	0	5	5	5
KCND2	0	0	0	0	5	0	0	5	5	5
KIAA0556	0	0	0	0	5	0	0	5	5	5
KIAA1462	0	0	0	0	5	0	0	5	5	5
KIDINS220	0	0	0	0	5	0	0	5	5	5
KIF26A	0	0	0	0	5	0	0	5	5	5
KLF6	0	3	0	0	2	0	0	5	5	5
KLHDC2	0	0	0	0	3	2	0	5	5	5
KLHL8	0	0	0	0	4	1	0	5	5	5
KNDC1	0	0	0	0	5	0	0	5	5	5
KRT18	0	0	0	0	5	0	0	5	5	5
LARGE	2	0	0	0	3	0	0	5	5	5
LIMCH1	0	0	0	0	5	0	0	5	5	5
LIPE	0	0	0	0	1	0	4	5	5	5
LMNB2	0	0	0	0	5	0	0	5	5	5
LMO7	0	0	0	0	5	0	0	5	5	5
LOXL2	0	0	0	0	5	0	0	5	5	5
LRRTM1	0	0	0	0	5	0	0	5	5	5
LZTR1	0	0	0	0	5	0	0	5	5	5
MAGEB10	0	0	0	0	5	0	0	5	5	5
MAGEC3	0	0	0	0	5	0	0	5	5	5
MAGEL2	0	0	0	0	5	0	0	5	5	5
MAP3K4	0	0	0	0	5	0	0	5	5	5
MAP3K5	2	0	0	0	2	1	0	5	5	5
MBNL3	0	0	0	0	5	0	0	5	5	5
MCM10	0	0	0	0	4	1	0	5	5	5
MDC1	0	0	0	0	5	0	0	5	5	5
MED23	0	0	0	0	5	0	0	5	5	5
MFI2	0	0	0	0	5	0	0	5	5	5
MLH3	0	0	0	0	4	1	0	5	5	5
MPHOSPH8	0	0	0	0	5	0	0	5	5	5
MRGPRX1	0	0	3	0	2	0	0	5	5	5
MROH9	0	0	0	0	5	0	0	5	5	5
MTSS1	0	0	0	0	5	0	0	5	5	5
MTUS2	2	0	0	0	2	1	0	5	5	5
MXD3	0	0	0	0	5	0	0	5	5	5
MYBL1	0	0	0	0	4	0	1	5	5	5
MYEOV	0	0	0	0	5	0	0	5	5	5
MYH4	0	0	0	0	5	0	0	5	5	5
MYH6	0	0	0	0	4	1	0	5	5	5
MYO9A	0	0	0	0	5	0	0	5	5	5
MYOF	0	0	0	0	5	0	0	5	5	5
N4BP2	0	0	0	0	5	0	0	5	5	5
NBPF6	0	0	0	0	5	0	0	5	5	5
NCKIPSD	0	0	0	0	5	0	0	5	5	5
NEDD9	1	0	0	0	4	0	0	5	5	5
NEK9	0	0	0	0	5	0	0	5	5	5
NELL1	0	0	0	0	3	2	0	5	5	5
NEURL4	0	0	0	0	5	0	0	5	5	5
NHSL1	0	0	0	0	5	0	0	5	5	5
NINL	0	0	0	0	5	0	0	5	5	5
NLGN1	0	0	3	0	2	0	0	5	5	5
NLRP11	0	0	0	0	1	4	0	5	5	5
NOL3	0	0	0	0	5	0	0	5	5	5
NOP56	0	0	0	0	5	0	0	5	5	5
NUAK1	0	0	0	0	5	0	0	5	5	5
NUMBL	0	0	2	0	3	0	0	5	5	5
OPRK1	0	0	0	0	5	0	0	5	5	5
OSCP1	0	0	0	0	5	0	0	5	5	5
P2RY10	0	0	0	0	4	1	0	5	5	5
PATL1	0	0	0	0	5	0	0	5	5	5
PCDH11X	0	0	0	0	5	0	0	5	5	5
PCDHA4	0	0	0	0	4	1	0	5	5	5
PCDHGB2	0	0	0	0	5	0	0	5	5	5
PDS5A	0	0	0	0	5	0	0	5	5	5
PEG10	0	0	0	0	5	0	0	5	5	5
PIBF1	0	0	0	0	5	0	0	5	5	5
PIEZO2	0	0	0	0	5	0	0	5	5	5
PIK3C2A	0	0	0	0	5	0	0	5	5	5
PIK3C2G	0	0	0	0	5	0	0	5	5	5
PITPNM3	0	0	0	0	5	0	0	5	5	5
PIWIL1	0	0	0	0	5	0	0	5	5	5
PKHD1	1	0	0	0	3	0	1	5	5	5
PLEKHH2	0	0	0	0	5	0	0	5	5	5
PLSCR1	0	0	4	0	0	1	0	5	5	5
PLXNC1	0	0	0	0	5	0	0	5	5	5
PNPLA7	0	0	0	0	5	0	0	5	5	5
POLR3A	0	0	0	0	5	0	0	5	5	5
PPFIA2	0	0	0	0	2	3	0	5	5	5
PPFIA3	0	0	0	0	5	0	0	5	5	5
PRR12	0	0	0	0	5	0	0	5	5	5
PRRC2A	0	0	0	0	5	0	0	5	5	5
PTPN13	0	0	0	0	5	0	0	5	5	5
PUF60	0	0	0	0	0	2	3	5	5	5
QRFP	0	0	0	0	5	0	0	5	5	5
RABEP1	0	0	0	0	0	5	0	5	5	5
RANBP2	0	0	0	0	5	0	0	5	5	5
RAP1GAP	0	0	0	0	5	0	0	5	5	5
RASAL2	0	0	0	0	3	2	0	5	5	5
RASGRF1	0	0	0	0	3	2	0	5	5	5
RASIP1	0	0	0	0	5	0	0	5	5	5
RECK	0	0	0	0	4	1	0	5	5	5
RFTN2	0	0	0	0	5	0	0	5	5	5
RGL2	0	0	0	0	5	0	0	5	5	5
RHCE	0	0	0	0	3	2	0	5	5	5
RNF111	0	0	0	0	4	1	0	5	5	5
RNF219	0	0	0	0	5	0	0	5	5	5
RP1L1	0	0	0	0	5	0	0	5	5	5
RPAP1	0	0	0	0	4	1	0	5	5	5
RRS1	0	0	0	0	5	0	0	5	5	5
RYK	0	0	0	0	5	0	0	5	5	5
SBNO1	0	0	0	0	5	0	0	5	5	5
SCAF4	3	0	0	0	1	1	0	5	5	5
SCN10A	0	0	0	0	5	0	0	5	5	5
SCTR	0	0	0	0	5	0	0	5	5	5
SEC16B	0	0	0	0	5	0	0	5	5	5
SGK223	0	0	0	0	5	0	0	5	5	5
SH3BP2	0	0	0	0	5	0	0	5	5	5
SIPA1L3	0	0	0	0	5	0	0	5	5	5
SLC12A5	0	0	0	0	5	0	0	5	5	5
SLC22A20	0	0	0	0	5	0	0	5	5	5
SLC38A2	0	0	0	0	5	0	0	5	5	5
SLC39A11	0	0	0	0	5	0	0	5	5	5
SLC39A8	0	0	0	0	5	0	0	5	5	5
SLC4A10	0	0	0	0	5	0	0	5	5	5
SLC4A3	0	0	0	0	5	0	0	5	5	5
SLC5A2	0	0	1	0	4	0	0	5	5	5
SLC9C1	0	0	0	0	5	0	0	5	5	5
SLIT2	0	0	0	0	5	0	0	5	5	5
SLITRK2	0	0	0	0	5	0	0	5	5	5
SMARCC1	0	0	0	0	5	0	0	5	5	5
SOS1	0	0	0	0	5	0	0	5	5	5
SPAG17	0	0	0	0	5	0	0	5	5	5
SPRED2	0	0	0	0	5	0	0	5	5	5
SREBF1	0	0	0	0	5	0	0	5	5	5
SRP68	0	0	0	0	5	0	0	5	5	5
SSC5D	0	0	0	0	5	0	0	5	5	5
STK10	0	0	0	0	5	0	0	5	5	5
SYN3	0	0	0	0	5	0	0	5	5	5
TAF7L	0	0	0	0	5	0	0	5	5	5
TCP10	0	0	0	0	5	0	0	5	5	5
TDRD6	0	0	0	0	4	1	0	5	5	5
TEX15	3	0	0	0	1	1	0	5	5	5
TGFBR2	0	0	0	0	5	0	0	5	5	5
TLL2	0	0	0	0	5	0	0	5	5	5
TLR4	0	0	0	0	4	1	0	5	5	5
TMCC1	0	0	0	0	5	0	0	5	5	5
TNN	1	0	0	0	4	0	0	5	5	5
TRAPPC8	0	0	0	0	4	1	0	5	5	5
TRIM37	0	0	0	0	5	0	0	5	5	5
TRIP12	0	0	0	0	4	1	0	5	5	5
TRMT2B	0	0	0	0	5	0	0	5	5	5
TRPM3	0	0	0	0	5	0	0	5	5	5
TUFT1	0	0	0	0	5	0	0	5	5	5
UNKL	0	0	0	0	5	0	0	5	5	5
USP32	0	0	0	0	5	0	0	5	5	5
UTP14A	0	0	0	0	5	0	0	5	5	5
VAT1L	0	0	0	0	5	0	0	5	5	5
VSTM4	0	0	0	0	5	0	0	5	5	5
VWA5B2	0	0	0	0	5	0	0	5	5	5
WDR72	0	0	0	0	5	0	0	5	5	5
XIRP2	0	0	0	0	4	1	0	5	5	5
ZAN	0	0	0	0	3	2	0	5	5	5
ZBTB47	0	0	0	0	5	0	0	5	5	5
ZBTB7A	0	0	0	0	2	3	0	5	5	5
ZFHX3	0	0	0	0	5	0	0	5	5	5
ZMYM3	0	0	0	0	5	0	0	5	5	5
ZNF251	0	0	0	0	5	0	0	5	5	5
ZNF41	0	0	0	0	5	0	0	5	5	5
ZNF431	0	0	0	0	5	0	0	5	5	5
ZNF496	0	0	0	0	5	0	0	5	5	5
ZNF534	0	0	0	0	5	0	0	5	5	5
ZNF615	0	0	0	0	5	0	0	5	5	5
ZNF667	0	0	0	0	5	0	0	5	5	5
ZNF770	1	0	0	0	4	0	0	5	5	5
ZNF778	0	0	0	0	5	0	0	5	5	5
ZNF880	0	0	0	0	5	0	0	5	5	5
ZSCAN22	0	0	0	0	4	1	0	5	5	5
ZYX	0	0	0	0	5	0	0	5	5	5
ZNF337	0	0	0	0	10	3	0	13	4	4
FAF1	0	0	0	0	10	0	0	10	4	4
LEO1	0	0	0	0	9	1	0	10	4	4
PHACTR4	0	0	0	0	6	0	3	9	4	4
MST1R	0	0	0	0	8	0	0	8	4	4
RECQL	0	0	0	0	8	0	0	8	4	4
RNF128	0	0	0	0	8	0	0	8	4	4
SLC16A4	0	0	0	0	5	3	0	8	4	4
ACVR1B	0	0	0	0	4	3	0	7	4	4
PPARA	0	0	0	0	7	0	0	7	4	4
RC3H2	0	0	0	0	7	0	0	7	4	4
SNRNP200	0	0	0	0	4	1	2	7	4	4
WDR6	0	0	0	0	7	0	0	7	4	4
WNK1	0	0	0	0	4	3	0	7	4	4
ZNF341	0	1	0	0	3	3	0	7	4	4
C15orf52	0	0	0	0	2	0	4	6	4	4
C5	0	0	0	0	6	0	0	6	4	4
CCNB3	0	0	0	0	6	0	0	6	4	4
GALNT5	0	0	0	0	6	0	0	6	4	4
GXYLT1	0	0	0	0	6	0	0	6	4	4
HNRNPR	0	0	0	0	5	1	0	6	4	4
KSR1	0	0	0	0	6	0	0	6	4	4
NLRP8	0	0	0	0	6	0	0	6	4	4
PPFIA4	0	0	0	0	6	0	0	6	4	4
WHSC1	0	0	0	0	6	0	0	6	4	4
YBX3P1	0	0	0	0	6	0	0	6	4	4
AMHR2	1	0	0	0	3	1	0	5	4	4
DOT1L	0	0	0	0	5	0	0	5	4	4
ESYT1	0	0	0	0	5	0	0	5	4	4
FOXRED2	0	0	0	0	5	0	0	5	4	4
GPC1	0	0	0	0	5	0	0	5	4	4
HNRNPA2B1	0	0	0	0	5	0	0	5	4	4
ITGB6	0	0	0	0	2	3	0	5	4	4
KCNT1	0	0	0	0	4	1	0	5	4	4
KIF21B	0	0	0	0	5	0	0	5	4	4
LAMA2	1	0	0	0	4	0	0	5	4	4
MAP4K5	0	0	0	0	5	0	0	5	4	4
MIS18BP1	0	0	0	0	4	1	0	5	4	4
PI4KA	0	0	0	0	4	1	0	5	4	4
PIDD	0	0	0	0	4	1	0	5	4	4
PPP4R1	0	0	0	0	4	1	0	5	4	4
PREX1	0	0	0	0	5	0	0	5	4	4
RRP1B	0	0	0	0	5	0	0	5	4	4
SAFB	0	0	1	0	4	0	0	5	4	4
SHANK1	0	0	0	0	5	0	0	5	4	4
TRPM1	1	0	0	0	3	1	0	5	4	4
TSPEAR	0	0	0	0	5	0	0	5	4	4
UBR5	0	0	0	0	4	1	0	5	4	4
USP17L7	0	0	0	0	5	0	0	5	4	4
ZBTB8A	0	0	0	0	5	0	0	5	4	4
ZNF845	0	0	0	0	5	0	0	5	4	4
A4GALT	0	0	0	0	4	0	0	4	4	4
ABCA3	0	0	0	0	4	0	0	4	4	4
ABCB11	0	0	0	0	2	2	0	4	4	4
ABCB5	0	0	0	0	4	0	0	4	4	4
ABCC4	0	0	0	0	4	0	0	4	4	4
ABCD1	0	0	0	0	2	2	0	4	4	4
ABHD16A	0	0	0	0	4	0	0	4	4	4
ACAP3	0	0	0	0	4	0	0	4	4	4
ACBD6	0	0	0	0	4	0	0	4	4	4
ACRC	0	0	0	0	4	0	0	4	4	4
ADAM8	0	0	0	0	4	0	0	4	4	4
ADAMTS1	0	0	0	0	4	0	0	4	4	4
ADAMTS20	0	0	0	0	3	1	0	4	4	4
AFF1	0	0	0	0	3	1	0	4	4	4
AGBL1	0	0	0	0	4	0	0	4	4	4
AGTPBP1	0	0	0	0	4	0	0	4	4	4
AIMP1	0	0	0	0	4	0	0	4	4	4
AK7	0	0	0	0	4	0	0	4	4	4
AKT1	0	0	0	0	4	0	0	4	4	4
ALDH1L2	0	0	0	0	2	2	0	4	4	4
ALK	0	0	0	0	4	0	0	4	4	4
ALKBH8	0	0	0	0	4	0	0	4	4	4
ALMS1P	0	0	0	0	4	0	0	4	4	4
ALS2CR8	0	0	0	0	4	0	0	4	4	4
AMOTL2	0	0	0	0	4	0	0	4	4	4
ANK3	0	0	0	0	4	0	0	4	4	4
ANKRD30A	0	0	0	0	4	0	0	4	4	4
ANKRD50	0	0	0	0	4	0	0	4	4	4
ANXA10	0	0	0	0	4	0	0	4	4	4
AP1B1	0	0	0	0	4	0	0	4	4	4
APBB1IP	0	0	0	0	2	0	2	4	4	4
APOH	0	0	0	0	4	0	0	4	4	4
APP	0	0	0	0	4	0	0	4	4	4
AQP6	0	0	0	0	4	0	0	4	4	4
ARHGAP23	0	0	0	0	4	0	0	4	4	4
ARHGAP6	0	0	0	0	4	0	0	4	4	4
ARID1B	0	0	0	0	4	0	0	4	4	4
ARID3A	0	0	0	0	4	0	0	4	4	4
ARMC1	0	0	0	0	4	0	0	4	4	4
ARMC4	0	0	0	0	4	0	0	4	4	4
ASXL3	0	0	0	0	4	0	0	4	4	4
ATG7	0	0	0	0	4	0	0	4	4	4
ATP10B	0	0	0	0	4	0	0	4	4	4
ATP2B3	0	0	0	0	4	0	0	4	4	4
ATP6V1B1	0	0	0	0	4	0	0	4	4	4
ATP8A2	0	0	0	0	4	0	0	4	4	4
ATXN7L1	0	0	0	0	4	0	0	4	4	4
BAHCC1	0	0	0	0	4	0	0	4	4	4
BAHD1	0	0	2	0	0	2	0	4	4	4
BAI1	0	0	0	0	4	0	0	4	4	4
BCORL1	0	0	0	0	4	0	0	4	4	4
BIRC6	0	0	0	0	2	1	1	4	4	4
BMP8A	0	0	0	0	4	0	0	4	4	4
BPTF	0	0	0	0	4	0	0	4	4	4
BRD4	0	0	0	0	0	4	0	4	4	4
BUB1B	0	0	0	0	4	0	0	4	4	4
BZRAP1	2	0	0	0	0	2	0	4	4	4
C10orf137	0	0	0	0	3	1	0	4	4	4
C11orf74	0	0	0	0	2	0	2	4	4	4
C11orf80	0	0	0	0	4	0	0	4	4	4
C13orf45	0	0	0	0	4	0	0	4	4	4
C16orf93	0	0	0	0	3	0	1	4	4	4
C17orf85	0	0	0	0	4	0	0	4	4	4
C1R	0	0	0	0	4	0	0	4	4	4
C1orf43	0	0	0	0	4	0	0	4	4	4
C2CD3	0	0	0	0	4	0	0	4	4	4
CADM3	0	0	0	0	1	3	0	4	4	4
CALCA	0	0	0	0	3	0	1	4	4	4
CALCOCO1	0	0	0	0	3	1	0	4	4	4
CALCRL	0	0	0	0	4	0	0	4	4	4
CASKIN2	0	0	0	0	4	0	0	4	4	4
CATSPERD	0	0	0	0	4	0	0	4	4	4
CAV3	0	0	0	0	4	0	0	4	4	4
CCDC104	0	0	0	0	4	0	0	4	4	4
CCDC168	0	0	0	0	4	0	0	4	4	4
CCDC179	0	0	0	0	4	0	0	4	4	4
CCDC6	0	0	0	0	4	0	0	4	4	4
CCDC64	0	0	0	0	4	0	0	4	4	4
CCDC73	0	0	0	0	4	0	0	4	4	4
CCDC91	0	0	0	0	2	2	0	4	4	4
CD163L1	0	0	0	0	4	0	0	4	4	4
CD22	0	0	0	0	3	1	0	4	4	4
CD226	0	0	0	0	4	0	0	4	4	4
CDC42BPA	0	0	0	0	4	0	0	4	4	4
CDH15	1	0	0	0	3	0	0	4	4	4
CDK14	0	0	0	0	4	0	0	4	4	4
CDK2AP2	0	0	0	0	4	0	0	4	4	4
CDX1	0	0	0	0	4	0	0	4	4	4
CELF4	0	0	0	0	4	0	0	4	4	4
CENPJ	0	0	0	0	4	0	0	4	4	4
CEP112	0	0	0	0	4	0	0	4	4	4
CEP57	0	0	0	0	4	0	0	4	4	4
CEP85L	0	0	0	0	4	0	0	4	4	4
CGNL1	0	0	0	0	3	1	0	4	4	4
CHTF18	0	0	0	0	4	0	0	4	4	4
CHUK	0	0	0	0	1	0	3	4	4	4
CLASP2	0	0	0	0	4	0	0	4	4	4
CLEC14A	0	0	0	0	4	0	0	4	4	4
CLSTN2	0	0	0	0	4	0	0	4	4	4
CLUH	0	0	0	0	3	1	0	4	4	4
COL17A1	0	0	0	0	4	0	0	4	4	4
COL1A2	0	0	0	0	3	1	0	4	4	4
COL22A1	0	0	0	0	4	0	0	4	4	4
COL25A1	0	0	0	0	3	1	0	4	4	4
COL3A1	0	0	0	0	4	0	0	4	4	4
COL4A2	0	0	0	0	4	0	0	4	4	4
COL4A3	0	0	0	0	4	0	0	4	4	4
COL5A2	0	0	0	0	3	1	0	4	4	4
COL5A3	0	0	0	0	4	0	0	4	4	4
COL6A2	0	0	0	0	4	0	0	4	4	4
COL7A1	0	0	0	0	4	0	0	4	4	4
COLGALT2	0	0	0	0	4	0	0	4	4	4
COX6C	0	0	0	0	4	0	0	4	4	4
CPEB2	0	0	0	0	4	0	0	4	4	4
CPEB3	0	0	0	0	4	0	0	4	4	4
CPNE1	0	4	0	0	0	0	0	4	4	4
CPXCR1	0	0	0	0	4	0	0	4	4	4
CR1	0	0	0	0	4	0	0	4	4	4
CRHR2	0	0	0	0	2	2	0	4	4	4
CTC1	0	0	0	0	4	0	0	4	4	4
CTCF	0	0	0	0	4	0	0	4	4	4
CTSG	0	0	0	0	4	0	0	4	4	4
CUBN	0	0	1	0	3	0	0	4	4	4
CXorf57	0	0	0	0	3	1	0	4	4	4
CYP1A1	0	0	0	0	4	0	0	4	4	4
DAPK1	0	0	0	0	4	0	0	4	4	4
DCAF12L2	0	0	0	0	4	0	0	4	4	4
DCAF17	0	1	0	0	1	2	0	4	4	4
DCC	0	0	0	0	4	0	0	4	4	4
DCDC2B	0	0	0	0	2	2	0	4	4	4
DCP1A	0	0	0	0	4	0	0	4	4	4
DCST1	0	0	0	0	4	0	0	4	4	4
DCX	0	0	0	0	4	0	0	4	4	4
DDX20	0	0	0	0	4	0	0	4	4	4
DDX60	0	0	0	0	2	2	0	4	4	4
DHX32	0	0	0	0	4	0	0	4	4	4
DHX9	0	0	0	0	1	0	3	4	4	4
DIP2A	0	0	0	0	1	3	0	4	4	4
DMPK	0	0	0	1	3	0	0	4	4	4
DOCK5	0	0	0	0	3	1	0	4	4	4
DPYSL4	0	0	0	0	4	0	0	4	4	4
DSCAM	0	0	0	0	3	1	0	4	4	4
DYNC1H1	0	0	0	0	4	0	0	4	4	4
ECT2L	0	0	0	0	4	0	0	4	4	4
EFCAB14	0	0	0	0	4	0	0	4	4	4
EFHB	0	0	0	0	4	0	0	4	4	4
EIF4G1	0	0	0	0	4	0	0	4	4	4
EMILIN2	0	0	0	0	4	0	0	4	4	4
EP400	0	0	0	0	4	0	0	4	4	4
EPB41L4B	0	0	0	0	3	1	0	4	4	4
EPB41L5	0	0	0	0	3	1	0	4	4	4
EPHA2	0	0	0	0	0	4	0	4	4	4
EPRS	0	0	0	0	4	0	0	4	4	4
ERC2	0	0	0	0	4	0	0	4	4	4
ERICH1	0	0	0	0	1	1	2	4	4	4
ERN2	0	0	0	0	4	0	0	4	4	4
ESAM	0	0	0	0	4	0	0	4	4	4
ESF1	0	0	0	0	4	0	0	4	4	4
EXOC3L1	0	0	0	0	4	0	0	4	4	4
EXOC6	0	0	0	0	4	0	0	4	4	4
FAM134C	0	0	0	0	1	3	0	4	4	4
FAM151A	0	0	0	0	4	0	0	4	4	4
FAM160B1	0	0	0	0	4	0	0	4	4	4
FAM166B	0	0	0	0	4	0	0	4	4	4
FAM179A	0	0	0	0	4	0	0	4	4	4
FAM181B	0	0	0	0	4	0	0	4	4	4
FAM189B	0	0	0	0	4	0	0	4	4	4
FAM193B	0	0	0	0	4	0	0	4	4	4
FAM196A	0	0	0	0	4	0	0	4	4	4
FAM20A	0	0	1	0	3	0	0	4	4	4
FAM211B	0	0	0	0	4	0	0	4	4	4
FAM21C	0	0	0	0	4	0	0	4	4	4
FAM71C	0	0	0	0	4	0	0	4	4	4
FAM83C	0	0	0	0	4	0	0	4	4	4
FANCA	0	0	0	0	4	0	0	4	4	4
FAT3	0	0	0	0	3	1	0	4	4	4
FBXO6	0	0	0	0	4	0	0	4	4	4
FCGBP	0	0	0	0	4	0	0	4	4	4
FER1L5	0	0	0	0	4	0	0	4	4	4
FFAR4	0	0	0	0	4	0	0	4	4	4
FGF16	0	0	0	0	4	0	0	4	4	4
FOXA3	0	0	0	0	4	0	0	4	4	4
FOXG1	0	0	0	0	4	0	0	4	4	4
FOXQ1	0	0	0	2	2	0	0	4	4	4
FOXRED1	0	0	0	0	4	0	0	4	4	4
FRK	0	0	0	0	4	0	0	4	4	4
FYB	0	0	0	0	4	0	0	4	4	4
FZR1	0	0	0	0	4	0	0	4	4	4
GAB4	0	0	0	0	4	0	0	4	4	4
GAREML	0	0	0	0	4	0	0	4	4	4
GATAD2A	0	0	0	0	4	0	0	4	4	4
GCGR	0	0	0	0	4	0	0	4	4	4
GET4	0	0	0	0	4	0	0	4	4	4
GFM2	0	0	0	0	4	0	0	4	4	4
GIGYF1	0	0	0	0	4	0	0	4	4	4
GIGYF2	0	0	2	0	2	0	0	4	4	4
GLI3	0	0	0	0	4	0	0	4	4	4
GLTSCR2	0	0	0	0	4	0	0	4	4	4
GOLGA2P5	0	0	0	0	1	3	0	4	4	4
GOLGA6L2	0	0	0	0	4	0	0	4	4	4
GP6	0	0	0	0	4	0	0	4	4	4
GPATCH1	0	0	0	0	4	0	0	4	4	4
GPR179	4	0	0	0	0	0	0	4	4	4
GPR20	0	0	0	0	4	0	0	4	4	4
GPR50	0	0	0	0	4	0	0	4	4	4
GPR78	0	0	0	0	4	0	0	4	4	4
GPS2	0	0	0	0	2	2	0	4	4	4
GRIA2	0	0	0	0	4	0	0	4	4	4
GSAP	0	0	0	0	4	0	0	4	4	4
GTDC2	0	0	0	0	4	0	0	4	4	4
GTPBP6	0	0	0	0	4	0	0	4	4	4
GUCY1A2	0	0	0	0	4	0	0	4	4	4
GUCY2F	0	0	0	0	4	0	0	4	4	4
GZMA	0	0	0	0	4	0	0	4	4	4
HBS1L	0	0	0	0	4	0	0	4	4	4
HCFC1	0	0	0	0	4	0	0	4	4	4
HEATR2	0	0	0	0	4	0	0	4	4	4
HECTD2	1	0	0	0	3	0	0	4	4	4
HELZ2	0	0	0	0	4	0	0	4	4	4
HEPH	0	0	0	0	4	0	0	4	4	4
HEPHL1	0	0	0	0	4	0	0	4	4	4
HERC2P3	0	0	0	0	4	0	0	4	4	4
HERC6	0	0	0	0	4	0	0	4	4	4
HFM1	0	0	0	0	4	0	0	4	4	4
HIATL1	0	0	0	0	4	0	0	4	4	4
HIPK2	0	0	0	0	4	0	0	4	4	4
HIST1H3I	0	0	0	0	4	0	0	4	4	4
HNF4G	0	0	0	0	4	0	0	4	4	4
HOXB3	0	0	0	0	4	0	0	4	4	4
HPS3	0	0	0	0	4	0	0	4	4	4
HSDL2	0	0	0	0	4	0	0	4	4	4
HSPA14	0	0	0	0	1	3	0	4	4	4
ICA1	0	0	0	0	4	0	0	4	4	4
IGFBP2	0	0	0	0	4	0	0	4	4	4
IGHE	0	0	0	0	4	0	0	4	4	4
IGSF1	0	0	0	0	4	0	0	4	4	4
IGSF5	0	0	2	0	2	0	0	4	4	4
IL27RA	0	0	0	0	4	0	0	4	4	4
IMPA1	0	0	0	0	4	0	0	4	4	4
IMPDH2	0	0	0	0	4	0	0	4	4	4
INPP5K	0	0	0	0	4	0	0	4	4	4
INPPL1	0	0	0	0	4	0	0	4	4	4
ITGA2B	0	0	0	0	4	0	0	4	4	4
ITGA9	0	0	0	0	4	0	0	4	4	4
ITGAE	0	0	0	0	4	0	0	4	4	4
ITIH2	0	0	0	0	4	0	0	4	4	4
ITIH6	0	0	0	0	4	0	0	4	4	4
ITPRIPL1	0	0	0	0	4	0	0	4	4	4
JMJD4	0	0	0	0	4	0	0	4	4	4
KAL1	0	0	0	0	4	0	0	4	4	4
KANSL3	0	0	0	0	4	0	0	4	4	4
KCNB2	0	0	0	0	4	0	0	4	4	4
KCNC4	0	0	0	0	4	0	0	4	4	4
KCNE3	0	0	0	0	4	0	0	4	4	4
KCNF1	0	0	0	0	4	0	0	4	4	4
KCNH6	0	0	0	0	4	0	0	4	4	4
KCNV2	0	0	0	0	4	0	0	4	4	4
KCTD1	0	0	1	0	3	0	0	4	4	4
KDM3B	0	0	0	0	4	0	0	4	4	4
KIAA0226	0	0	0	0	4	0	0	4	4	4
KIAA0825	0	0	0	0	4	0	0	4	4	4
KIAA1211	0	0	0	0	4	0	0	4	4	4
KIAA2018	1	0	0	0	1	2	0	4	4	4
KIF13B	0	0	0	0	4	0	0	4	4	4
KIF17	0	0	0	0	4	0	0	4	4	4
KIF21A	0	0	0	0	4	0	0	4	4	4
KIF2A	0	0	0	0	3	1	0	4	4	4
KIF4A	0	0	0	0	4	0	0	4	4	4
KIRREL3	0	0	0	0	4	0	0	4	4	4
KLF3	0	0	0	0	4	0	0	4	4	4
KLHL17	0	0	0	0	4	0	0	4	4	4
KRI1	0	0	0	0	4	0	0	4	4	4
KRT6B	0	0	0	0	4	0	0	4	4	4
KRTAP10-7	0	0	0	0	4	0	0	4	4	4
LAMA4	0	0	0	0	2	2	0	4	4	4
LAMC2	0	0	0	0	1	3	0	4	4	4
LARP1	0	0	0	0	2	0	2	4	4	4
LCE3C	0	0	0	0	4	0	0	4	4	4
LCE3D	0	0	0	0	4	0	0	4	4	4
LCTL	0	0	0	0	3	0	1	4	4	4
LDB3	0	0	0	0	4	0	0	4	4	4
LGALS13	0	0	0	0	4	0	0	4	4	4
LHPP	0	0	0	0	2	2	0	4	4	4
LINC00935	0	0	0	0	4	0	0	4	4	4
LINGO1	0	0	0	0	4	0	0	4	4	4
LMAN1	0	0	0	0	4	0	0	4	4	4
LMO1	0	0	0	0	4	0	0	4	4	4
LNX2	0	0	0	0	4	0	0	4	4	4
LOC392364	0	0	0	0	4	0	0	4	4	4
LOC440311	0	0	0	0	0	4	0	4	4	4
LONRF3	0	0	0	0	4	0	0	4	4	4
LOXHD1	0	0	0	0	3	0	1	4	4	4
LPHN3	0	0	0	0	4	0	0	4	4	4
LPPR5	0	0	0	0	3	1	0	4	4	4
LRP2BP	0	0	0	0	4	0	0	4	4	4
LRP4	0	0	0	0	4	0	0	4	4	4
LRPPRC	0	0	0	0	4	0	0	4	4	4
LRRC16B	0	0	0	0	4	0	0	4	4	4
LRRC37A2	0	0	0	0	4	0	0	4	4	4
LRRIQ1	0	0	0	0	4	0	0	4	4	4
LSAMP	0	0	0	0	4	0	0	4	4	4
MAG	0	0	0	0	4	0	0	4	4	4
MAP3K13	0	0	0	0	4	0	0	4	4	4
MAP3K15	0	0	0	0	4	0	0	4	4	4
MAP3K7	0	0	0	0	4	0	0	4	4	4
MAP7	0	0	0	0	4	0	0	4	4	4
MAP7D3	0	0	0	0	4	0	0	4	4	4
MAPK1	0	0	1	0	3	0	0	4	4	4
MAPK8IP1	0	0	0	0	1	3	0	4	4	4
MAPKAPK5	0	0	0	0	4	0	0	4	4	4
MASP2	0	0	0	0	4	0	0	4	4	4
MAST4	0	0	0	0	4	0	0	4	4	4
MCIDAS	0	0	0	0	4	0	0	4	4	4
MCM3AP	0	0	0	0	4	0	0	4	4	4
MCOLN3	0	0	0	0	4	0	0	4	4	4
MDGA2	0	0	0	0	4	0	0	4	4	4
MED12	0	0	0	0	4	0	0	4	4	4
MEFV	0	0	0	0	4	0	0	4	4	4
MEGF8	0	0	0	0	4	0	0	4	4	4
MIB2	0	0	0	0	3	1	0	4	4	4
MIDN	0	0	0	0	4	0	0	4	4	4
MMP14	0	0	0	0	4	0	0	4	4	4
MOV10	0	0	0	0	4	0	0	4	4	4
MRGPRG	0	0	0	0	4	0	0	4	4	4
MROH1	0	0	0	0	4	0	0	4	4	4
MST1L	2	0	0	0	2	0	0	4	4	4
MTR	0	0	0	0	4	0	0	4	4	4
MUC12	0	0	0	0	4	0	0	4	4	4
MX2	0	0	0	0	4	0	0	4	4	4
MYBBP1A	1	0	0	0	3	0	0	4	4	4
MYC	0	0	0	0	4	0	0	4	4	4
MYCBPAP	0	0	0	0	4	0	0	4	4	4
MYD88	0	0	0	0	4	0	0	4	4	4
MYLK	0	0	0	0	4	0	0	4	4	4
MYLK3	0	0	0	0	4	0	0	4	4	4
MYO5C	0	0	0	0	4	0	0	4	4	4
N4BP2L2	0	0	0	0	4	0	0	4	4	4
NBPF22P	0	0	0	0	4	0	0	4	4	4
NCF1	0	0	0	0	4	0	0	4	4	4
NCKAP1L	0	0	0	0	4	0	0	4	4	4
NDOR1	0	0	0	0	4	0	0	4	4	4
NDST1	0	0	0	0	4	0	0	4	4	4
NEK10	0	0	0	0	4	0	0	4	4	4
NETO2	0	0	0	0	4	0	0	4	4	4
NEUROD6	0	0	0	0	4	0	0	4	4	4
NHSL2	0	0	0	0	1	3	0	4	4	4
NID2	0	0	0	0	2	2	0	4	4	4
NLRP1	0	0	0	0	4	0	0	4	4	4
NOTCH4	0	0	0	0	3	1	0	4	4	4
NPHS2	0	0	0	0	4	0	0	4	4	4
NR1H3	0	0	0	0	4	0	0	4	4	4
NR3C2	0	0	0	0	4	0	0	4	4	4
NR4A1	0	0	0	0	3	1	0	4	4	4
NTNG2	0	0	0	0	4	0	0	4	4	4
NUDT16	0	0	0	0	4	0	0	4	4	4
NUP160	0	0	0	0	4	0	0	4	4	4
NUP205	0	0	0	0	4	0	0	4	4	4
NXT2	0	0	0	0	4	0	0	4	4	4
OGFR	0	0	0	0	4	0	0	4	4	4
OPHN1	0	0	0	0	4	0	0	4	4	4
OPRL1	0	0	0	0	4	0	0	4	4	4
OR1L4	0	0	0	0	4	0	0	4	4	4
OR4N3P	0	0	0	0	4	0	0	4	4	4
OR4Q3	0	0	0	0	4	0	0	4	4	4
OR5H14	0	0	0	0	4	0	0	4	4	4
OR6P1	0	0	0	0	4	0	0	4	4	4
OSBPL10	0	0	0	0	4	0	0	4	4	4
OSBPL5	0	0	0	0	4	0	0	4	4	4
OTUD5	0	0	0	0	4	0	0	4	4	4
OTUD7A	0	0	0	0	4	0	0	4	4	4
PALB2	0	0	0	0	4	0	0	4	4	4
PAMR1	0	0	0	0	4	0	0	4	4	4
PAPPA	0	0	0	0	4	0	0	4	4	4
PAQR5	0	0	0	0	4	0	0	4	4	4
PAQR9	0	0	0	0	4	0	0	4	4	4
PARP14	0	0	0	0	4	0	0	4	4	4
PAX5	0	0	0	0	4	0	0	4	4	4
PCDHB18	0	0	0	0	4	0	0	4	4	4
PCDHB8	0	0	0	0	3	1	0	4	4	4
PCNT	0	0	0	0	4	0	0	4	4	4
PCNXL2	1	0	0	0	0	0	3	4	4	4
PDCD11	0	0	0	0	4	0	0	4	4	4
PDE6B	0	0	0	0	4	0	0	4	4	4
PDILT	0	0	0	0	4	0	0	4	4	4
PDP2	0	0	0	0	4	0	0	4	4	4
PDZD9	0	0	0	0	4	0	0	4	4	4
PEX14	0	0	0	0	4	0	0	4	4	4
PGAM5	0	0	0	0	4	0	0	4	4	4
PHC1	0	0	0	0	1	3	0	4	4	4
PHF8	0	0	0	0	3	1	0	4	4	4
PHTF2	0	0	0	0	0	0	4	4	4	4
PIGR	0	0	0	0	4	0	0	4	4	4
PIK3C2B	0	0	0	0	4	0	0	4	4	4
PIK3R4	0	0	0	0	4	0	0	4	4	4
PIM3	0	0	0	0	1	0	3	4	4	4
PLAGL2	0	0	0	0	4	0	0	4	4	4
PLAUR	0	0	0	0	4	0	0	4	4	4
PLCB4	0	0	0	0	4	0	0	4	4	4
PLCD3	0	0	0	0	4	0	0	4	4	4
PLCH1	0	0	0	0	4	0	0	4	4	4
PLCL1	0	0	0	0	4	0	0	4	4	4
PLEKHH1	0	0	0	0	4	0	0	4	4	4
PLOD3	0	0	0	0	4	0	0	4	4	4
PLSCR2	0	0	0	0	4	0	0	4	4	4
PLXNB1	0	0	0	0	4	0	0	4	4	4
PODXL	0	0	0	0	4	0	0	4	4	4
POLRMT	0	0	0	0	4	0	0	4	4	4
POPDC2	0	0	0	0	1	3	0	4	4	4
PPP1R13B	0	0	0	0	3	1	0	4	4	4
PPP1R37	0	0	0	0	4	0	0	4	4	4
PPP1R3C	0	0	0	0	3	1	0	4	4	4
PPP1R3F	0	0	0	0	4	0	0	4	4	4
PRAF2	0	0	0	0	4	0	0	4	4	4
PRDM8	0	0	0	0	4	0	0	4	4	4
PRDM9	0	0	0	0	4	0	0	4	4	4
PRKCG	0	0	0	0	4	0	0	4	4	4
PRKDC	0	0	0	0	3	1	0	4	4	4
PRKG1	0	0	0	0	4	0	0	4	4	4
PROZ	0	0	0	0	4	0	0	4	4	4
PRRC2B	0	0	0	0	4	0	0	4	4	4
PRSS12	0	0	0	0	4	0	0	4	4	4
PRUNE2	0	0	0	0	3	1	0	4	4	4
PSMD11	0	0	0	0	4	0	0	4	4	4
PTPLB	0	0	0	0	4	0	0	4	4	4
PTPRD	0	0	0	0	3	0	1	4	4	4
PTRHD1	0	0	0	0	4	0	0	4	4	4
PVRL3	0	0	0	0	4	0	0	4	4	4
PXDNL	0	0	0	0	1	3	0	4	4	4
PYGB	0	0	0	0	4	0	0	4	4	4
PYGL	0	0	0	0	4	0	0	4	4	4
QPCT	0	0	0	0	4	0	0	4	4	4
QRICH2	0	0	0	0	3	1	0	4	4	4
RAB3GAP2	0	0	0	0	3	1	0	4	4	4
RASA2	0	0	0	0	4	0	0	4	4	4
RBBP6	0	0	1	0	3	0	0	4	4	4
RCL1	0	0	0	0	4	0	0	4	4	4
RECQL5	0	0	0	0	4	0	0	4	4	4
RGAG1	0	0	0	0	4	0	0	4	4	4
RGL4	0	0	0	0	1	3	0	4	4	4
RHPN2	0	0	0	0	4	0	0	4	4	4
RIMBP3	0	0	0	0	4	0	0	4	4	4
RIMS2	0	0	0	0	3	1	0	4	4	4
RNF133	0	0	0	0	4	0	0	4	4	4
ROBO2	0	0	0	0	4	0	0	4	4	4
ROBO4	0	0	0	0	4	0	0	4	4	4
RPGRIP1L	0	0	0	0	4	0	0	4	4	4
RPS6KA2	0	0	0	0	4	0	0	4	4	4
RSPH10B	0	0	0	0	4	0	0	4	4	4
RTL1	0	0	0	0	4	0	0	4	4	4
RUNX3	2	0	0	0	2	0	0	4	4	4
S100A13	0	0	0	0	4	0	0	4	4	4
SBK2	0	0	0	0	4	0	0	4	4	4
SCAMP2	0	0	0	0	4	0	0	4	4	4
SCN8A	0	0	0	0	4	0	0	4	4	4
SDC2	4	0	0	0	0	0	0	4	4	4
SDHA	0	0	0	0	4	0	0	4	4	4
SDK1	0	0	0	0	4	0	0	4	4	4
SDR42E1	0	0	0	0	4	0	0	4	4	4
SENP7	0	0	0	0	4	0	0	4	4	4
4-Sep	0	0	0	0	4	0	0	4	4	4
9-Sep	0	0	0	0	4	0	0	4	4	4
SETBP1	0	0	0	0	4	0	0	4	4	4
SETX	0	0	0	0	4	0	0	4	4	4
SGK1	0	0	0	0	4	0	0	4	4	4
SH3KBP1	1	0	0	0	3	0	0	4	4	4
SHC2	0	0	0	0	4	0	0	4	4	4
SHF	0	0	0	0	4	0	0	4	4	4
SHKBP1	0	0	0	0	4	0	0	4	4	4
SHROOM3	0	0	0	0	4	0	0	4	4	4
SIDT2	0	0	2	0	2	0	0	4	4	4
SIX2	0	0	0	0	4	0	0	4	4	4
SLC18B1	0	0	0	0	1	0	3	4	4	4
SLC24A3	0	0	0	0	4	0	0	4	4	4
SLC25A10	0	0	0	0	4	0	0	4	4	4
SLC25A15	0	0	0	0	4	0	0	4	4	4
SLC26A9	0	0	0	0	4	0	0	4	4	4
SLC35F1	0	0	0	0	4	0	0	4	4	4
SLC41A2	0	0	0	0	4	0	0	4	4	4
SLC4A4	0	0	0	0	4	0	0	4	4	4
SLC7A7	0	0	0	0	4	0	0	4	4	4
SLC8A1	0	0	0	0	1	3	0	4	4	4
SLC9A7	1	0	0	0	3	0	0	4	4	4
SLCO1C1	0	0	0	0	4	0	0	4	4	4
SMARCAL1	0	0	0	0	4	0	0	4	4	4
SMC1B	0	0	0	0	4	0	0	4	4	4
SMC4	0	0	0	0	4	0	0	4	4	4
SMC5	0	0	0	0	4	0	0	4	4	4
SMEK3P	0	0	0	0	4	0	0	4	4	4
SMG1	1	0	0	0	3	0	0	4	4	4
SMIM1	4	0	0	0	0	0	0	4	4	4
SMOC2	0	0	0	0	4	0	0	4	4	4
SMR3B	0	4	0	0	0	0	0	4	4	4
SNRNP70	0	0	0	0	0	4	0	4	4	4
SNRPN	0	0	0	0	4	0	0	4	4	4
SNTB2	0	0	0	0	4	0	0	4	4	4
SOBP	0	0	0	0	4	0	0	4	4	4
SOGA3	0	0	0	0	4	0	0	4	4	4
SOX11	0	0	0	0	4	0	0	4	4	4
SOX14	0	0	0	0	4	0	0	4	4	4
SOX4	0	0	0	0	4	0	0	4	4	4
SOX7	0	0	0	0	4	0	0	4	4	4
SPAG9	0	0	0	0	1	3	0	4	4	4
SPTB	0	0	0	0	4	0	0	4	4	4
SRPK2	0	0	0	0	1	3	0	4	4	4
SRPRB	0	0	0	0	4	0	0	4	4	4
SSTR4	0	0	0	0	4	0	0	4	4	4
SSX3	0	0	0	0	4	0	0	4	4	4
ST14	0	0	0	0	4	0	0	4	4	4
STAB1	0	0	0	0	4	0	0	4	4	4
STK11IP	0	0	0	0	4	0	0	4	4	4
STK39	0	0	0	0	4	0	0	4	4	4
STYK1	0	0	0	0	4	0	0	4	4	4
SUGP2	0	0	0	0	4	0	0	4	4	4
SUN5	0	0	0	0	4	0	0	4	4	4
SUSD2	0	0	0	0	4	0	0	4	4	4
SYN1	0	0	0	0	3	1	0	4	4	4
TACO1	0	0	0	0	4	0	0	4	4	4
TATDN1	0	0	0	0	4	0	0	4	4	4
TCAIM	0	0	0	0	4	0	0	4	4	4
TCF25	0	0	0	0	4	0	0	4	4	4
TCP1	0	0	0	0	3	1	0	4	4	4
TDRD5	0	0	0	0	4	0	0	4	4	4
TENM3	0	0	0	0	4	0	0	4	4	4
THADA	0	0	0	0	4	0	0	4	4	4
THSD7B	0	0	0	0	2	2	0	4	4	4
TIAM2	0	0	0	0	4	0	0	4	4	4
TLR9	0	0	0	0	4	0	0	4	4	4
TMEM117	0	0	0	0	4	0	0	4	4	4
TMEM132C	0	0	0	0	4	0	0	4	4	4
TMEM143	0	0	0	0	4	0	0	4	4	4
TMEM242	0	0	0	0	4	0	0	4	4	4
TMEM37	0	0	0	0	4	0	0	4	4	4
TMEM63C	0	0	0	0	3	0	1	4	4	4
TMTC3	0	0	0	0	4	0	0	4	4	4
TNFRSF4	0	0	0	0	4	0	0	4	4	4
TNFRSF8	0	0	0	0	4	0	0	4	4	4
TOPAZ1	0	0	0	0	4	0	0	4	4	4
TOX3	0	0	0	0	4	0	0	4	4	4
TP53BP2	0	0	0	0	0	4	0	4	4	4
TPP2	0	0	0	0	4	0	0	4	4	4
TPR	0	0	0	0	3	1	0	4	4	4
TPX2	0	0	0	0	4	0	0	4	4	4
TRA2B	0	0	0	0	4	0	0	4	4	4
TRERF1	0	0	0	0	4	0	0	4	4	4
TRIM24	0	0	0	0	4	0	0	4	4	4
TRIM38	0	0	0	0	4	0	0	4	4	4
TRIM67	0	0	0	0	1	3	0	4	4	4
TRPS1	0	0	0	0	4	0	0	4	4	4
TSR2	0	0	0	0	4	0	0	4	4	4
TTC27	0	0	0	0	4	0	0	4	4	4
TTC37	0	0	0	0	4	0	0	4	4	4
TTC7B	0	0	0	0	4	0	0	4	4	4
TTI1	0	0	0	0	2	2	0	4	4	4
TTLL4	0	0	0	0	4	0	0	4	4	4
TUB	0	0	0	0	4	0	0	4	4	4
TUBB2A	0	0	0	0	4	0	0	4	4	4
UFL1	0	0	0	0	4	0	0	4	4	4
UGT2B7	0	0	0	0	4	0	0	4	4	4
UNC5B	0	0	0	0	4	0	0	4	4	4
UPF1	0	0	1	0	3	0	0	4	4	4
USF2	0	0	0	0	3	1	0	4	4	4
USP11	0	0	0	0	4	0	0	4	4	4
USP15	0	0	0	0	3	1	0	4	4	4
USP27X	0	0	0	0	4	0	0	4	4	4
USP29	0	0	0	0	4	0	0	4	4	4
USP43	0	0	0	0	4	0	0	4	4	4
USP7	0	0	0	0	4	0	0	4	4	4
VCL	0	0	0	0	4	0	0	4	4	4
VPS13C	0	0	0	0	4	0	0	4	4	4
VWA7	0	0	0	0	4	0	0	4	4	4
WDHD1	0	0	0	0	2	2	0	4	4	4
WDPCP	0	0	0	0	2	2	0	4	4	4
WDR52	0	0	0	0	4	0	0	4	4	4
WDR53	0	0	0	0	3	1	0	4	4	4
WDR74	0	0	0	0	4	0	0	4	4	4
WDR90	0	0	0	0	4	0	0	4	4	4
WIPF2	0	0	0	0	2	2	0	4	4	4
WIZ	0	0	0	0	2	0	2	4	4	4
WNK2	0	0	0	0	4	0	0	4	4	4
WNK3	0	0	0	0	1	3	0	4	4	4
XPOT	0	0	0	0	4	0	0	4	4	4
ZC3H12B	0	0	0	0	3	1	0	4	4	4
ZC3H7A	0	0	0	0	4	0	0	4	4	4
ZEB2	0	0	0	0	4	0	0	4	4	4
ZFHX4	0	0	1	0	3	0	0	4	4	4
ZHX2	0	0	0	0	4	0	0	4	4	4
ZNF25	0	0	0	0	4	0	0	4	4	4
ZNF28	0	0	0	0	4	0	0	4	4	4
ZNF284	0	0	0	0	4	0	0	4	4	4
ZNF324	0	0	0	0	4	0	0	4	4	4
ZNF324B	0	0	0	0	4	0	0	4	4	4
ZNF329	0	0	0	0	4	0	0	4	4	4
ZNF442	0	0	0	0	4	0	0	4	4	4
ZNF48	0	0	0	0	3	1	0	4	4	4
ZNF541	0	0	0	0	4	0	0	4	4	4
ZNF566	0	0	0	0	4	0	0	4	4	4
ZNF638	0	0	0	0	3	1	0	4	4	4
ZNF784	0	0	0	0	4	0	0	4	4	4
ZNF804A	0	0	0	0	2	2	0	4	4	4
ZNF81	0	0	0	0	2	2	0	4	4	4
ZNF813	0	0	0	0	4	0	0	4	4	4
ZNF841	0	0	0	0	4	0	0	4	4	4
ZNF91	0	0	0	0	4	0	0	4	4	4
ZSWIM4	0	0	0	0	4	0	0	4	4	4
TIGD7	0	0	0	0	18	0	0	18	3	3
RFX5	0	0	0	0	8	2	0	10	3	3
KREMEN2	0	0	0	0	7	0	0	7	3	3
MYCBP2	0	0	0	0	7	0	0	7	3	3
ALPL	0	0	0	0	6	0	0	6	3	3
ANO6	0	0	0	0	6	0	0	6	3	3
ARMC10	0	0	0	0	6	0	0	6	3	3
C1orf198	0	0	0	0	6	0	0	6	3	3
C3orf37	0	0	0	0	3	3	0	6	3	3
CCDC116	0	0	0	0	6	0	0	6	3	3
CCT5	0	0	3	0	3	0	0	6	3	3
CEACAM5	0	0	0	0	6	0	0	6	3	3
CEP85	0	0	0	0	3	3	0	6	3	3
ENDOD1	0	0	0	0	3	0	3	6	3	3
IL11RA	0	0	0	0	6	0	0	6	3	3
KIAA0196	0	0	0	0	6	0	0	6	3	3
LRRC6	0	0	0	0	6	0	0	6	3	3
NLRP13	0	0	0	0	6	0	0	6	3	3
PCDHGB6	0	0	0	0	6	0	0	6	3	3
PRSS36	0	0	0	0	3	3	0	6	3	3
SYTL1	0	0	0	0	6	0	0	6	3	3
TSHZ3	0	0	0	0	3	3	0	6	3	3
ZC3H13	0	0	0	0	6	0	0	6	3	3
BRD1	0	0	0	0	5	0	0	5	3	3
C4orf3	0	0	0	0	2	3	0	5	3	3
CASP4	0	0	0	0	5	0	0	5	3	3
CDCA2	0	0	0	0	5	0	0	5	3	3
CFP	0	0	0	0	3	0	2	5	3	3
ENTPD6	0	0	0	0	5	0	0	5	3	3
FAM178B	0	0	0	0	5	0	0	5	3	3
HIST2H2AC	0	0	2	0	3	0	0	5	3	3
KIAA1033	0	0	0	0	5	0	0	5	3	3
KRT13	0	0	0	0	5	0	0	5	3	3
NFATC3	0	0	0	0	5	0	0	5	3	3
NOL10	0	0	0	0	5	0	0	5	3	3
PTPRS	0	0	0	0	4	0	1	5	3	3
RAD51B	0	0	0	0	5	0	0	5	3	3
RERE	0	0	0	0	5	0	0	5	3	3
TMEM8B	2	0	0	0	3	0	0	5	3	3
ZBTB24	0	0	0	0	5	0	0	5	3	3
ATP7A	0	0	0	0	4	0	0	4	3	3
C1orf35	0	0	0	0	3	1	0	4	3	3
CSPG4	0	0	0	0	4	0	0	4	3	3
EVPL	0	0	0	0	4	0	0	4	3	3
GKAP1	0	0	0	0	4	0	0	4	3	3
HRASLS5	0	0	0	0	3	1	0	4	3	3
IGF2R	0	0	0	0	4	0	0	4	3	3
IL12RB2	0	0	0	0	4	0	0	4	3	3
KIF14	0	0	0	0	4	0	0	4	3	3
KLHL24	0	0	0	0	4	0	0	4	3	3
MORF4L2	0	0	0	0	4	0	0	4	3	3
MYRF	0	0	0	0	2	0	2	4	3	3
NCOR2	0	0	0	0	3	0	1	4	3	3
PABPC1	0	0	0	0	3	1	0	4	3	3
PDZD3	0	0	0	0	3	1	0	4	3	3
PHF12	0	0	0	0	3	1	0	4	3	3
PIAS1	0	0	0	0	4	0	0	4	3	3
PKM	0	0	0	0	4	0	0	4	3	3
PRPF4	0	0	0	0	4	0	0	4	3	3
RBFOX1	0	0	0	0	4	0	0	4	3	3
RSF1	0	0	0	0	4	0	0	4	3	3
SLC27A5	0	0	1	0	2	1	0	4	3	3
SPDYE3	0	0	0	0	4	0	0	4	3	3
TDRD12	0	0	0	0	4	0	0	4	3	3
TICAM1	0	0	0	0	4	0	0	4	3	3
TRAFD1	0	0	0	0	4	0	0	4	3	3
USP54	0	0	0	0	3	1	0	4	3	3
ZNF568	0	0	0	0	4	0	0	4	3	3
ZNF750	0	0	0	0	4	0	0	4	3	3
A1BG	0	0	0	0	3	0	0	3	3	3
A1CF	0	0	0	0	3	0	0	3	3	3
AACS	0	0	0	0	1	2	0	3	3	3
AAMDC	0	0	0	0	3	0	0	3	3	3
ABCA4	0	0	0	0	3	0	0	3	3	3
ABCC6	0	0	0	0	3	0	0	3	3	3
ABCD4	0	0	0	0	3	0	0	3	3	3
ABLIM2	0	0	0	0	3	0	0	3	3	3
ACAD8	0	0	0	0	1	2	0	3	3	3
ACO1	0	0	0	0	3	0	0	3	3	3
ACO2	0	0	0	0	3	0	0	3	3	3
ACOT11	0	0	0	0	3	0	0	3	3	3
ACSBG1	0	0	0	0	3	0	0	3	3	3
ACSF3	0	0	0	0	3	0	0	3	3	3
ACSM2B	0	0	0	0	3	0	0	3	3	3
ADAM10	0	0	0	0	3	0	0	3	3	3
ADAMTS16	0	0	0	0	2	1	0	3	3	3
ADAMTS7	0	0	0	0	3	0	0	3	3	3
ADAMTS8	0	0	0	0	3	0	0	3	3	3
ADAMTSL5	0	0	0	0	3	0	0	3	3	3
ADCYAP1	0	0	0	0	3	0	0	3	3	3
ADD1	0	0	0	0	1	0	2	3	3	3
ADGB	0	0	0	0	3	0	0	3	3	3
AGO2	0	0	0	0	3	0	0	3	3	3
AGPHD1	0	0	0	0	0	0	3	3	3	3
AKAP12	0	0	0	0	3	0	0	3	3	3
ALDH3B2	0	0	0	0	3	0	0	3	3	3
ALDH5A1	0	0	0	0	3	0	0	3	3	3
ALPK3	0	0	0	0	3	0	0	3	3	3
ALS2CR11	0	0	0	0	3	0	0	3	3	3
AMER3	0	0	0	0	3	0	0	3	3	3
AMMECR1	0	0	0	0	2	0	1	3	3	3
ANK1	0	0	0	0	2	0	1	3	3	3
ANKLE2	0	0	0	0	3	0	0	3	3	3
ANKRD13C	0	0	0	0	3	0	0	3	3	3
ANKRD18B	0	0	0	0	3	0	0	3	3	3
ANKRD30B	0	0	0	0	3	0	0	3	3	3
ANKRD35	0	0	0	0	3	0	0	3	3	3
ANKRD52	0	0	0	0	3	0	0	3	3	3
ANO9	0	0	0	0	3	0	0	3	3	3
AP2A1	0	0	0	0	3	0	0	3	3	3
APBB1	0	0	0	0	2	1	0	3	3	3
APOB	0	0	0	0	3	0	0	3	3	3
AQR	0	0	0	0	3	0	0	3	3	3
ARAP1	0	0	0	0	3	0	0	3	3	3
ARHGAP12	0	0	0	0	3	0	0	3	3	3
ARHGAP18	0	0	0	0	3	0	0	3	3	3
ARHGAP21	0	0	0	0	2	1	0	3	3	3
ARHGAP27	0	0	0	0	3	0	0	3	3	3
ARHGAP30	0	0	0	0	3	0	0	3	3	3
ARHGAP5	3	0	0	0	0	0	0	3	3	3
ARHGAP9	0	0	0	0	3	0	0	3	3	3
ARHGEF19	0	0	0	0	3	0	0	3	3	3
ARHGEF4	0	0	0	0	3	0	0	3	3	3
ARL6IP6	0	0	0	0	3	0	0	3	3	3
ARMCX4	0	0	0	0	1	2	0	3	3	3
ARR3	0	0	0	0	3	0	0	3	3	3
ASB14	0	0	0	0	0	3	0	3	3	3
ASCC3	0	0	0	0	0	3	0	3	3	3
ASH1L	0	0	0	0	3	0	0	3	3	3
ASXL1	0	0	0	0	3	0	0	3	3	3
ATAD2	0	0	0	0	3	0	0	3	3	3
ATF5	0	0	0	0	0	3	0	3	3	3
ATG2B	0	0	0	0	2	1	0	3	3	3
ATIC	0	0	0	0	3	0	0	3	3	3
ATP10A	0	0	0	0	3	0	0	3	3	3
ATP10D	0	0	0	0	3	0	0	3	3	3
ATP2A2	0	0	0	0	0	3	0	3	3	3
ATP2C2	0	0	0	0	2	1	0	3	3	3
ATP6V0A1	0	0	0	0	3	0	0	3	3	3
ATP8A1	0	0	0	0	0	0	3	3	3	3
ATP8B2	0	0	0	0	2	1	0	3	3	3
AVPR2	0	0	0	0	3	0	0	3	3	3
AWAT1	0	0	0	0	2	1	0	3	3	3
B3GAT1	3	0	0	0	0	0	0	3	3	3
B3GAT3	0	0	0	0	3	0	0	3	3	3
BAIAP3	0	0	0	0	3	0	0	3	3	3
BAZ1A	0	0	0	0	3	0	0	3	3	3
BAZ2A	0	0	0	0	3	0	0	3	3	3
BCAP31	0	0	0	0	3	0	0	3	3	3
BCL11B	0	0	0	0	3	0	0	3	3	3
BCL6	0	0	0	0	3	0	0	3	3	3
BEND3	0	0	0	0	3	0	0	3	3	3
BLM	0	0	0	0	3	0	0	3	3	3
BRK1	0	0	0	0	0	0	3	3	3	3
C17orf105	0	0	0	0	3	0	0	3	3	3
C1orf227	0	0	0	0	3	0	0	3	3	3
C1orf228	0	0	0	0	3	0	0	3	3	3
C1orf56	0	0	0	0	3	0	0	3	3	3
C22orf43	0	0	0	0	3	0	0	3	3	3
C2CD4C	0	0	0	0	3	0	0	3	3	3
C2orf43	0	0	0	0	3	0	0	3	3	3
C4orf29	0	0	0	0	3	0	0	3	3	3
C7orf50	0	0	0	0	3	0	0	3	3	3
C7orf57	0	0	0	0	3	0	0	3	3	3
C7orf62	0	0	0	0	3	0	0	3	3	3
C8B	0	0	0	0	3	0	0	3	3	3
C9orf172	0	0	0	0	3	0	0	3	3	3
CA3	0	0	0	0	3	0	0	3	3	3
CACNG1	0	0	0	0	3	0	0	3	3	3
CACNG3	0	0	0	0	3	0	0	3	3	3
CAMKK2	0	0	0	0	3	0	0	3	3	3
CAPN7	0	0	0	0	3	0	0	3	3	3
CARD14	0	0	0	0	3	0	0	3	3	3
CARD9	0	0	0	0	3	0	0	3	3	3
CARNS1	0	0	0	0	3	0	0	3	3	3
CASP1	0	0	0	0	0	3	0	3	3	3
CBFA2T3	0	0	0	0	3	0	0	3	3	3
CC2D2A	0	0	0	0	2	1	0	3	3	3
CCDC141	0	0	0	0	2	1	0	3	3	3
CCDC150	0	0	0	0	2	0	1	3	3	3
CCDC172	0	0	1	0	2	0	0	3	3	3
CCDC33	0	0	0	0	2	1	0	3	3	3
CCDC50	0	0	0	0	3	0	0	3	3	3
CCDC80	0	0	0	0	3	0	0	3	3	3
CCDC86	0	3	0	0	0	0	0	3	3	3
CCDC9	0	0	0	0	3	0	0	3	3	3
CCHCR1	0	0	0	0	3	0	0	3	3	3
CCKBR	0	0	0	0	3	0	0	3	3	3
CCNF	0	0	0	0	3	0	0	3	3	3
CCR6	0	0	0	0	3	0	0	3	3	3
CCSER1	0	0	0	0	3	0	0	3	3	3
CD163	0	0	0	0	1	0	2	3	3	3
CD28	0	0	0	0	3	0	0	3	3	3
CDC37	0	0	0	0	3	0	0	3	3	3
CDC45	0	0	0	0	3	0	0	3	3	3
CDCA4	0	0	0	0	3	0	0	3	3	3
CDCA7	0	0	0	0	3	0	0	3	3	3
CDCA8	0	0	0	0	3	0	0	3	3	3
CDH10	0	0	0	0	3	0	0	3	3	3
CDH11	0	0	0	0	3	0	0	3	3	3
CDH18	0	0	0	0	3	0	0	3	3	3
CDH26	0	0	0	0	3	0	0	3	3	3
CDHR2	0	1	0	0	2	0	0	3	3	3
CDK11A	0	0	0	0	0	3	0	3	3	3
CDK13	0	0	2	0	1	0	0	3	3	3
CDKAL1	0	0	0	0	3	0	0	3	3	3
CDKL5	0	0	0	0	3	0	0	3	3	3
CDRT15L2	0	0	0	0	3	0	0	3	3	3
CDYL	0	0	0	0	3	0	0	3	3	3
CELA3A	0	0	0	0	3	0	0	3	3	3
CELSR1	0	0	0	0	3	0	0	3	3	3
CEP104	0	0	0	0	2	1	0	3	3	3
CHAF1B	0	0	0	0	3	0	0	3	3	3
CHD1	0	0	0	0	3	0	0	3	3	3
CHFR	0	0	0	0	3	0	0	3	3	3
CHPF	0	0	0	0	3	0	0	3	3	3
CHST14	0	0	0	0	3	0	0	3	3	3
CLASP1	0	0	0	0	3	0	0	3	3	3
CLCA2	0	0	0	0	3	0	0	3	3	3
CLCN6	0	0	0	0	3	0	0	3	3	3
CLEC16A	0	0	0	0	3	0	0	3	3	3
CMIP	0	0	0	0	3	0	0	3	3	3
CNDP2	0	0	0	0	3	0	0	3	3	3
CNTN2	0	1	0	0	2	0	0	3	3	3
COCH	0	0	0	0	3	0	0	3	3	3
COG6	0	0	0	0	3	0	0	3	3	3
COL18A1	0	0	0	0	3	0	0	3	3	3
COL19A1	0	0	0	0	3	0	0	3	3	3
COL2A1	0	0	0	0	3	0	0	3	3	3
COL9A3	0	0	0	0	3	0	0	3	3	3
COLEC11	0	0	0	0	3	0	0	3	3	3
COPB2	0	0	0	0	3	0	0	3	3	3
CPE	0	0	0	0	3	0	0	3	3	3
CPNE4	0	0	0	0	3	0	0	3	3	3
CPNE5	0	0	0	0	0	0	3	3	3	3
CPOX	0	0	0	0	3	0	0	3	3	3
CPXM1	0	0	0	0	3	0	0	3	3	3
CPZ	0	0	0	0	1	2	0	3	3	3
CSHL1	0	0	0	0	3	0	0	3	3	3
CSPP1	0	0	0	0	3	0	0	3	3	3
CSRNP2	1	0	0	0	2	0	0	3	3	3
CSTF3	2	0	0	0	1	0	0	3	3	3
CTDSPL2	0	0	0	0	2	1	0	3	3	3
CTSS	0	0	0	0	0	0	3	3	3	3
CUEDC2	0	0	0	0	3	0	0	3	3	3
CUL5	0	0	0	0	3	0	0	3	3	3
CUX2	0	0	0	0	3	0	0	3	3	3
CXCL11	0	0	3	0	0	0	0	3	3	3
CXorf58	0	0	0	0	3	0	0	3	3	3
CYP2R1	0	0	0	0	0	3	0	3	3	3
CYP4B1	0	0	0	0	3	0	0	3	3	3
CYP4F22	0	0	0	0	3	0	0	3	3	3
CYP4X1	0	0	0	0	3	0	0	3	3	3
D2HGDH	0	0	0	0	3	0	0	3	3	3
DAXX	0	0	0	0	3	0	0	3	3	3
DAZAP2	0	0	0	0	0	3	0	3	3	3
DCAF8L1	0	0	0	0	3	0	0	3	3	3
DCLK2	0	0	0	0	3	0	0	3	3	3
DDAH1	0	0	0	0	3	0	0	3	3	3
DDIT4L	0	0	0	0	3	0	0	3	3	3
DDR2	0	0	0	0	3	0	0	3	3	3
DDX17	0	0	0	0	3	0	0	3	3	3
DDX24	0	0	0	0	3	0	0	3	3	3
DDX42	0	0	0	0	3	0	0	3	3	3
DDX52	0	0	0	0	3	0	0	3	3	3
DENND1A	0	0	0	0	3	0	0	3	3	3
DGAT2L6	0	0	0	0	3	0	0	3	3	3
DGKI	0	0	0	0	1	0	2	3	3	3
DHX33	0	0	0	0	3	0	0	3	3	3
DICER1	0	0	0	0	3	0	0	3	3	3
DIP2C	0	0	0	0	3	0	0	3	3	3
DKC1	0	0	0	0	3	0	0	3	3	3
DLL1	0	0	0	0	3	0	0	3	3	3
DLL3	0	0	0	0	3	0	0	3	3	3
DNER	0	0	0	0	3	0	0	3	3	3
DOCK2	0	0	0	0	3	0	0	3	3	3
DOCK7	0	0	0	0	3	0	0	3	3	3
DOCK8	0	0	0	0	3	0	0	3	3	3
DPCR1	0	0	0	0	3	0	0	3	3	3
DPEP3	0	0	0	0	3	0	0	3	3	3
DPH6	0	0	0	0	2	0	1	3	3	3
DPM1	0	0	0	0	3	0	0	3	3	3
DRAM1	0	0	0	0	2	0	1	3	3	3
DUOX1	0	0	0	0	3	0	0	3	3	3
DUSP12	0	0	0	0	3	0	0	3	3	3
DYDC2	3	0	0	0	0	0	0	3	3	3
DYRK4	0	0	0	0	3	0	0	3	3	3
E2F5	0	0	0	0	3	0	0	3	3	3
EDC3	0	0	0	0	3	0	0	3	3	3
EGFLAM	0	0	0	0	3	0	0	3	3	3
EGR1	0	0	0	0	3	0	0	3	3	3
EHBP1	0	0	0	0	3	0	0	3	3	3
EHBP1L1	0	0	0	0	3	0	0	3	3	3
EIF1AX	0	0	0	0	2	0	1	3	3	3
EIF2D	0	0	1	0	2	0	0	3	3	3
EIF3J	0	0	0	0	3	0	0	3	3	3
EMD	0	0	0	0	2	1	0	3	3	3
EML2	0	0	0	0	3	0	0	3	3	3
EMX2	0	0	0	0	3	0	0	3	3	3
ENDOG	0	0	0	0	3	0	0	3	3	3
ENG	1	0	0	0	2	0	0	3	3	3
EPHB2	1	0	0	0	2	0	0	3	3	3
EPHB4	0	0	0	0	3	0	0	3	3	3
EPS8L1	0	0	0	0	3	0	0	3	3	3
ERBB2	0	0	0	0	3	0	0	3	3	3
ERBB4	0	0	0	0	3	0	0	3	3	3
ERCC1	0	0	0	0	3	0	0	3	3	3
ERCC8	0	0	0	0	1	0	2	3	3	3
ERICH2	0	0	0	0	3	0	0	3	3	3
ERP27	0	0	0	0	3	0	0	3	3	3
ERVV-1	1	0	0	0	2	0	0	3	3	3
ERVW-1	0	0	0	0	1	2	0	3	3	3
ESRP1	0	0	0	0	2	1	0	3	3	3
ESYT3	0	0	0	0	3	0	0	3	3	3
ETF1	0	0	0	0	3	0	0	3	3	3
ETV4	0	0	0	0	1	0	2	3	3	3
EVI2B	0	0	0	0	3	0	0	3	3	3
EWSR1	0	0	0	0	0	3	0	3	3	3
EXO1	0	0	0	0	2	1	0	3	3	3
F2R	0	0	0	0	3	0	0	3	3	3
F8	0	0	0	0	3	0	0	3	3	3
FAAH2	0	0	0	0	3	0	0	3	3	3
FAM107B	0	0	0	0	3	0	0	3	3	3
FAM117B	0	0	0	0	3	0	0	3	3	3
FAM155B	0	0	0	0	3	0	0	3	3	3
FAM157A	0	0	0	0	3	0	0	3	3	3
FAM161B	0	0	0	0	3	0	0	3	3	3
FAM169A	0	0	0	0	3	0	0	3	3	3
FAM178A	0	0	0	0	3	0	0	3	3	3
FAM180B	0	0	0	0	3	0	0	3	3	3
FAM196B	0	0	0	0	3	0	0	3	3	3
FAM214A	0	0	0	0	3	0	0	3	3	3
FAM26E	0	0	0	0	3	0	0	3	3	3
FAM47C	0	0	0	0	3	0	0	3	3	3
FAM5C	0	0	0	0	2	1	0	3	3	3
FAM69B	0	0	0	0	3	0	0	3	3	3
FAM83F	0	0	0	0	3	0	0	3	3	3
FBLN1	0	0	0	0	3	0	0	3	3	3
FBLN2	0	0	0	0	3	0	0	3	3	3
FBXL3	0	0	0	0	3	0	0	3	3	3
FBXL7	0	0	0	0	3	0	0	3	3	3
FCHO2	0	0	0	0	0	0	3	3	3	3
FCN1	0	0	0	0	3	0	0	3	3	3
FCRL5	0	0	0	0	3	0	0	3	3	3
FERMT3	0	0	0	0	3	0	0	3	3	3
FFAR3	0	0	0	0	3	0	0	3	3	3
FGD6	0	0	0	0	3	0	0	3	3	3
FGF13	0	0	0	0	2	1	0	3	3	3
FIBIN	0	0	0	0	3	0	0	3	3	3
FIGN	0	0	0	0	3	0	0	3	3	3
FKRP	0	0	0	0	1	2	0	3	3	3
FKSG40	0	0	0	0	3	0	0	3	3	3
FMNL1	1	0	0	0	2	0	0	3	3	3
FMR1NB	0	0	0	0	3	0	0	3	3	3
FNDC3A	0	0	0	0	3	0	0	3	3	3
FOXA2	0	0	0	0	3	0	0	3	3	3
FOXD3	0	0	0	0	3	0	0	3	3	3
FOXD4L5	0	0	0	0	3	0	0	3	3	3
FOXM1	0	0	0	0	3	0	0	3	3	3
FOXP3	0	0	0	0	3	0	0	3	3	3
FPGS	0	0	0	0	1	2	0	3	3	3
FPR3	0	0	0	0	3	0	0	3	3	3
FREM1	0	0	0	0	3	0	0	3	3	3
FRMD4B	0	0	0	0	3	0	0	3	3	3
FRMD7	3	0	0	0	0	0	0	3	3	3
FRMD8P1	0	0	0	0	3	0	0	3	3	3
GALNT11	0	0	0	0	3	0	0	3	3	3
GAS2L1	1	0	0	0	2	0	0	3	3	3
GAS7	0	0	0	0	3	0	0	3	3	3
GBA3	0	0	0	0	3	0	0	3	3	3
GBP1	0	0	0	0	2	1	0	3	3	3
GCC2	0	0	0	0	1	2	0	3	3	3
GDPD2	0	0	0	0	3	0	0	3	3	3
GGCX	0	0	0	0	2	1	0	3	3	3
GGT5	0	0	0	0	2	1	0	3	3	3
GH1	0	0	0	0	3	0	0	3	3	3
GHRHR	0	0	0	0	3	0	0	3	3	3
GINS3	0	0	0	0	3	0	0	3	3	3
GJB1	0	0	0	0	3	0	0	3	3	3
GLG1	0	0	0	0	3	0	0	3	3	3
GLI2	0	0	0	0	3	0	0	3	3	3
GLI4	0	0	0	0	3	0	0	3	3	3
GLRA1	0	0	0	0	3	0	0	3	3	3
GLTSCR1	0	0	0	0	3	0	0	3	3	3
GMPR	0	0	0	0	3	0	0	3	3	3
GMPS	0	0	0	0	3	0	0	3	3	3
GNPTG	0	0	0	0	3	0	0	3	3	3
GOLGA6C	0	0	0	0	3	0	0	3	3	3
GOLIM4	0	0	0	0	3	0	0	3	3	3
GPHA2	0	0	0	0	3	0	0	3	3	3
GPLD1	0	0	0	0	3	0	0	3	3	3
GPR133	0	0	0	0	3	0	0	3	3	3
GPR137	0	0	0	0	3	0	0	3	3	3
GPR155	0	0	0	0	3	0	0	3	3	3
GPR182	0	0	0	0	3	0	0	3	3	3
GPR37	0	0	0	0	3	0	0	3	3	3
GPR52	0	0	0	0	3	0	0	3	3	3
GPR6	0	0	0	0	3	0	0	3	3	3
GPR61	0	0	0	0	3	0	0	3	3	3
GPR64	0	0	0	0	3	0	0	3	3	3
GPR75	0	0	0	0	3	0	0	3	3	3
GPS1	0	0	0	0	3	0	0	3	3	3
GREB1L	0	0	0	0	3	0	0	3	3	3
GRIA4	0	0	0	0	3	0	0	3	3	3
GRID2IP	0	0	0	0	3	0	0	3	3	3
GRIK3	0	0	0	0	3	0	0	3	3	3
GRIK4	0	0	0	0	3	0	0	3	3	3
GRIN2A	0	0	0	0	3	0	0	3	3	3
GRIN3A	0	0	0	0	3	0	0	3	3	3
GRM1	0	0	0	0	3	0	0	3	3	3
GRM2	1	0	0	0	2	0	0	3	3	3
GRM5	0	0	0	0	3	0	0	3	3	3
GRXCR1	0	0	0	0	3	0	0	3	3	3
GSE1	0	0	0	0	3	0	0	3	3	3
GTDC1	0	0	0	0	0	3	0	3	3	3
GTF3C5	0	0	0	0	3	0	0	3	3	3
GUCY2D	0	0	0	0	3	0	0	3	3	3
HAO1	0	0	0	0	3	0	0	3	3	3
HARS	0	0	0	0	3	0	0	3	3	3
HCAR1	0	0	0	0	3	0	0	3	3	3
HDAC10	0	0	0	0	2	1	0	3	3	3
HDAC8	0	0	0	0	3	0	0	3	3	3
HDGFRP3	3	0	0	0	0	0	0	3	3	3
HECTD1	0	0	0	0	3	0	0	3	3	3
HELLS	0	0	0	0	3	0	0	3	3	3
HERC5	0	0	0	0	3	0	0	3	3	3
HGD	0	0	0	0	3	0	0	3	3	3
HGS	0	0	0	0	3	0	0	3	3	3
HHAT	0	0	0	0	3	0	0	3	3	3
HIP1	0	0	0	0	0	0	3	3	3	3
HIRA	0	0	0	0	3	0	0	3	3	3
HIST1H2BD	0	0	0	0	3	0	0	3	3	3
HMGXB3	0	0	0	0	3	0	0	3	3	3
HNRNPA3	0	0	0	0	3	0	0	3	3	3
HNRNPUL2	0	0	0	0	3	0	0	3	3	3
HOXA3	0	0	0	0	3	0	0	3	3	3
HOXD9	0	0	0	0	3	0	0	3	3	3
HS3ST4	0	0	0	0	3	0	0	3	3	3
HSD17B8	0	0	0	0	3	0	0	3	3	3
HSPA4	0	0	0	0	3	0	0	3	3	3
HSPA6	0	0	0	0	3	0	0	3	3	3
IAH1	0	0	0	0	3	0	0	3	3	3
IFNGR1	0	1	0	0	2	0	0	3	3	3
IFNLR1	0	0	0	0	3	0	0	3	3	3
IFT140	0	0	0	0	2	1	0	3	3	3
IFT172	2	0	0	0	1	0	0	3	3	3
IFT74	0	0	0	0	2	0	1	3	3	3
IGFLR1	0	0	0	0	3	0	0	3	3	3
IL31RA	0	0	0	0	3	0	0	3	3	3
IL36A	0	0	0	0	3	0	0	3	3	3
IL4I1	0	0	0	0	3	0	0	3	3	3
ILDR1	0	0	0	0	3	0	0	3	3	3
ING1	0	0	0	0	3	0	0	3	3	3
INO80	0	0	0	0	3	0	0	3	3	3
INPP5D	0	0	0	0	3	0	0	3	3	3
INTS5	0	0	0	0	3	0	0	3	3	3
INVS	0	0	0	0	3	0	0	3	3	3
IP6K3	0	0	0	0	3	0	0	3	3	3
IQCB1	0	0	0	0	3	0	0	3	3	3
IQSEC3	2	0	0	0	1	0	0	3	3	3
IQUB	0	0	0	0	3	0	0	3	3	3
IRAK1	0	1	0	0	2	0	0	3	3	3
IRAK2	0	0	0	0	3	0	0	3	3	3
IRF1	0	0	0	0	3	0	0	3	3	3
ISCU	0	0	0	0	3	0	0	3	3	3
ISLR2	0	0	0	0	3	0	0	3	3	3
ITGA7	0	0	0	0	3	0	0	3	3	3
ITGB1	0	0	0	0	3	0	0	3	3	3
ITPK1	0	0	0	0	3	0	0	3	3	3
ITSN2	0	0	2	0	1	0	0	3	3	3
JAKMIP2	0	0	0	0	3	0	0	3	3	3
JPH2	0	0	0	0	3	0	0	3	3	3
KBTBD4	0	0	0	0	3	0	0	3	3	3
KCNC1	0	0	0	0	3	0	0	3	3	3
KCNH8	0	0	0	0	3	0	0	3	3	3
KCNJ11	0	0	0	0	3	0	0	3	3	3
KCNK4	0	0	0	0	3	0	0	3	3	3
KCNQ1	0	0	0	0	0	0	3	3	3	3
KCNU1	0	0	0	0	3	0	0	3	3	3
KCTD13	0	0	0	0	3	0	0	3	3	3
KIAA0195	0	0	0	0	1	0	2	3	3	3
KIAA0355	0	0	0	0	3	0	0	3	3	3
KIAA1239	0	0	0	0	2	1	0	3	3	3
KIAA1429	0	0	0	0	1	2	0	3	3	3
KIAA1432	0	0	0	0	2	1	0	3	3	3
KIAA1522	0	0	0	0	3	0	0	3	3	3
KIAA1549	0	0	0	0	3	0	0	3	3	3
KIAA1551	0	0	0	0	3	0	0	3	3	3
KIAA1984	0	0	0	0	3	0	0	3	3	3
KIF1B	0	0	0	0	3	0	0	3	3	3
KIRREL	0	0	0	0	1	2	0	3	3	3
KLF10	0	0	0	0	3	0	0	3	3	3
KLHL1	0	0	0	0	3	0	0	3	3	3
KLHL12	0	0	0	0	3	0	0	3	3	3
KLHL14	0	0	0	0	3	0	0	3	3	3
KLHL20	0	0	0	0	3	0	0	3	3	3
KLHL38	0	0	0	0	3	0	0	3	3	3
KMT2A	0	0	0	0	3	0	0	3	3	3
KMT2B	0	0	0	0	3	0	0	3	3	3
KPNB1	0	0	0	0	3	0	0	3	3	3
KRT16	0	0	0	0	3	0	0	3	3	3
LAD1	0	1	0	0	2	0	0	3	3	3
LAIR1	0	0	0	0	3	0	0	3	3	3
LARP6	0	0	0	0	3	0	0	3	3	3
LCLAT1	0	0	0	0	3	0	0	3	3	3
LCMT2	0	0	0	0	3	0	0	3	3	3
LCN12	0	0	0	0	3	0	0	3	3	3
LDLR	0	0	0	0	3	0	0	3	3	3
LGI2	0	0	0	0	3	0	0	3	3	3
LGR6	0	0	0	0	1	0	2	3	3	3
LIMK2	0	0	0	0	3	0	0	3	3	3
LMBR1L	0	0	0	2	1	0	0	3	3	3
LMBRD2	0	0	0	0	3	0	0	3	3	3
LOC728989	0	0	0	0	3	0	0	3	3	3
LPA	0	0	0	0	3	0	0	3	3	3
LPHN2	0	0	0	0	2	1	0	3	3	3
LRFN2	0	0	0	0	3	0	0	3	3	3
LRIG1	0	0	0	0	3	0	0	3	3	3
LRR1	0	0	0	0	3	0	0	3	3	3
LRRC16A	0	0	0	0	3	0	0	3	3	3
LRRC24	0	0	0	0	3	0	0	3	3	3
LRRC59	0	0	0	0	3	0	0	3	3	3
LRRC61	0	0	0	0	3	0	0	3	3	3
LRRD1	0	0	0	0	3	0	0	3	3	3
LRRIQ3	0	0	0	0	3	0	0	3	3	3
LSM11	0	0	0	0	3	0	0	3	3	3
LSMD1	0	0	0	0	3	0	0	3	3	3
LY6K	0	0	0	0	3	0	0	3	3	3
MAD1L1	0	0	0	0	3	0	0	3	3	3
MAFB	0	0	0	0	3	0	0	3	3	3
MAGEA1	0	0	0	0	0	3	0	3	3	3
MAGEA3	0	0	0	0	3	0	0	3	3	3
MAN2A2	0	0	0	0	3	0	0	3	3	3
MAN2C1	0	0	0	0	3	0	0	3	3	3
MANF	0	0	0	0	3	0	0	3	3	3
MAP3K1	0	0	1	0	2	0	0	3	3	3
MAP3K10	0	0	0	0	3	0	0	3	3	3
MAP3K3	0	0	0	0	3	0	0	3	3	3
MAP3K9	0	0	0	0	3	0	0	3	3	3
MAP7D1	0	0	0	0	0	3	0	3	3	3
MAPK8IP3	0	0	0	0	3	0	0	3	3	3
MAPT	0	0	0	0	3	0	0	3	3	3
1-Mar	0	0	0	0	3	0	0	3	3	3
MARK3	0	0	0	0	3	0	0	3	3	3
MARVELD3	0	0	0	0	3	0	0	3	3	3
MAST3	1	0	0	0	2	0	0	3	3	3
MC4R	0	0	0	0	3	0	0	3	3	3
MECOM	0	0	0	0	3	0	0	3	3	3
MEF2C	0	0	0	0	3	0	0	3	3	3
MEGF6	0	0	0	0	3	0	0	3	3	3
MEP1A	0	0	0	0	3	0	0	3	3	3
MEP1B	0	0	0	0	1	2	0	3	3	3
MESDC2	0	0	0	0	3	0	0	3	3	3
METTL20	0	0	0	0	3	0	0	3	3	3
METTL21B	0	0	0	0	3	0	0	3	3	3
METTL24	0	0	0	0	3	0	0	3	3	3
METTL9	0	0	0	0	3	0	0	3	3	3
MFAP1	0	0	0	0	3	0	0	3	3	3
MGAM	0	0	0	0	3	0	0	3	3	3
MGLL	0	0	0	0	3	0	0	3	3	3
MICALL1	0	0	0	0	3	0	0	3	3	3
MICU3	0	0	0	0	3	0	0	3	3	3
MID1	0	0	0	0	3	0	0	3	3	3
MIER2	0	0	0	0	3	0	0	3	3	3
MIRLET7BHG	0	0	0	0	3	0	0	3	3	3
MLF1	0	0	0	0	0	0	3	3	3	3
MLIP	0	0	0	0	1	2	0	3	3	3
MLKL	0	0	0	0	0	3	0	3	3	3
MLPH	0	0	0	0	3	0	0	3	3	3
MMEL1	0	0	0	0	3	0	0	3	3	3
MMP15	0	0	0	0	3	0	0	3	3	3
MMP19	0	0	0	0	3	0	0	3	3	3
MN1	0	0	0	0	3	0	0	3	3	3
MNDA	0	0	0	0	3	0	0	3	3	3
MORN1	0	0	0	0	3	0	0	3	3	3
MOSPD3	0	0	0	0	3	0	0	3	3	3
MOV10L1	0	0	0	0	3	0	0	3	3	3
MRC2	0	0	0	0	3	0	0	3	3	3
MROH5	0	0	0	0	3	0	0	3	3	3
MRPL51	0	0	0	0	0	3	0	3	3	3
MRPS27	0	0	0	0	3	0	0	3	3	3
MSANTD1	0	0	0	0	3	0	0	3	3	3
MSH4	0	0	0	0	3	0	0	3	3	3
[truncated: 5,067 more rows]
